# Supplementary material for: Multi-omics integration and immune profiling identify possible causal networks leading to uterine microbiome dysbiosis in dairy cows that develop metritis
Source: Anim Microbiome. 2025 Jan 9;7:4. doi: 10.1186/s42523-024-00366-9 (PMC11716391; doi:10.1186/s42523-024-00366-9)
Supplement: Supplementary file 1 — Supplementary Material 1 [file 42523_2024_366_MOESM1_ESM.xlsx]

## Sheet: Supplemental Table S1
Day	Dataset	Principal Component	% Variation Explained
Prepartum	Plasma Metabolome	PC1	0.146646
Prepartum	Plasma Metabolome	PC2	0.0791508
Prepartum	Plasma Metabolome	PC3	0.0480909
Prepartum	Plasma Metabolome	PC4	0.0478412
Prepartum	Plasma Metabolome	PC5	0.0294677
Parturition	Plasma Metabolome	PC1	0.110183
Parturition	Plasma Metabolome	PC2	0.0856605
Parturition	Plasma Metabolome	PC3	0.0686159
Parturition	Plasma Metabolome	PC4	0.0461938
Parturition	Plasma Metabolome	PC5	0.0428397
Diagnosis	Plasma Metabolome	PC1	0.11671
Diagnosis	Plasma Metabolome	PC2	0.0784357
Diagnosis	Plasma Metabolome	PC3	0.0644825
Diagnosis	Plasma Metabolome	PC4	0.0425935
Diagnosis	Plasma Metabolome	PC5	0.038865
Parturition	Uterine Metabolome	PC1	0.31567
Parturition	Uterine Metabolome	PC2	0.105681
Parturition	Uterine Metabolome	PC3	0.0637437
Parturition	Uterine Metabolome	PC4	0.0494174
Parturition	Uterine Metabolome	PC5	0.040308
Diagnosis	Uterine Metabolome	PC1	0.204211
Diagnosis	Uterine Metabolome	PC2	0.154856
Diagnosis	Uterine Metabolome	PC3	0.0752522
Diagnosis	Uterine Metabolome	PC4	0.0408421
Diagnosis	Uterine Metabolome	PC5	0.0319361
