# Supplementary material for: Multi-omics integration and immune profiling identify possible causal networks leading to uterine microbiome dysbiosis in dairy cows that develop metritis
Source: Anim Microbiome. 2025 Jan 9;7:4. doi: 10.1186/s42523-024-00366-9 (PMC11716391; doi:10.1186/s42523-024-00366-9)
Supplement: Supplementary file 2 — Supplementary Material 2 [file 42523_2024_366_MOESM2_ESM.xlsx]

## Sheet: Supplemental Table S2
	Plasma Metabolome
	Prepartum						Parturition						Diagnosis
Metabolite	PC1	PC2	PC3	PC4	PC5		PC1	PC2	PC3	PC4	PC5		PC1	PC2	PC3	PC4	PC5
xylulose	0	0	0	0	0		0	0	0	0	0.047493		0	0	0	0	0
xylose	0.0302097	0	0	-0.200238	0		0	0	0	0	0.292482		0	0	0.268843	0	0
xylitol	0.0600354	0	0	0	0		0	0	0	0	0		0	0.0212377	0	0.0689357	0
valine	0.087416	0	0	0.209046	0		0.161536	0	0	0	0		0	0	0	0	-0.258148
uridine	0	0	0	0	0		0	0	0	0.0577711	0.0272797		0	0	0	0	-0.169701
uric acid	0.086178	0	0	0	0		0.0462275	0	0	0	0		0	0	0.0978204	0	0
urea	0	0	0	0	0		0	0	0	0	0		0	0	0	0	0
undecanoic acid	0	0	0	0	0		0	0	0	0	0		0	0	0	0	-0.000338271
tyrosine	0.189324	0	0	0.0833624	0		0.248023	0	0	0	0		0.0493465	0	0	0	0
tryptophan	0	0	0	0.160199	0		0.0973836	0	0	0	0		0.0944317	0	0	0.0324528	0
trehalose	0	0	0	0	0		0	0	0	0	0		0	0	0	-0.0719098	0
trans-4-hydroxyproline	0.230873	0	0	0	0		0.163544	0	0	0	0		0.261882	0	0.00539041	0	0
tocopherol alpha-	0	0	0	0.336381	0		0	0	0	0	0		0.025904	0	0	0	0
thymidine	0	0	0	0	0.0363325		0	0	0	0	0		0	0	0.0100658	0	-0.076529
threonine	0.195025	0	0	0	0		0.190484	0	0	0	0		0.264773	0	0	0	0
threonic acid	0	0	0	0	0		0	0	0	0	0		0	0	0	0	0
threitol	0	0	0	-0.113719	0.0776431		0	0	0	0	0.0122154		0	0	0.122162	-0.0128846	0
tagatose	0	0	0.497196	0	0		0	0	0	0.488203	0		0	0	0	0.437755	0
sucrose	0	0	0	0	0		0	0	0	0	0		0	0	0	0	0
succinic acid	0	0	0	0	0		0	0	0	0	0.00206783		0	0	0.021061	0.0404011	0
stearic acid	0	0.40036	0	0	0		0	0.294659	0	0	0		0	0.279133	0	0	0
sorbitol	0	0	0	0	0		0	0	0.0811231	0	0		0	0	0	0	0
sophorose	0	0	0	0	0		0	0	0	0	0.216765		0	0	0.229152	0	-0.00192626
shikimic acid	0	0	0	0	0		0	0	0	-0.00675992	0		0	0	0	0	0
serotonin	0	0	-0.329886	0	0		0	0	0	-0.111909	0.0743854		0	0	0.0068486	-0.104666	0.143979
serine	0.25026	0	0	-0.000378244	0		0.282351	0	0	0	0		0.318418	0	0	0	0.0729898
saccharic acid	0	0	0	0	0		0	0	0	0	0		0	0	0.144759	0	0
ribose	0	0	0	0	0		0	0	0	0	0.0551434		0	0	0.0010544	0	0
ribitol	0.0632824	0	0	0	0		0	0	0.473613	0	0		0	0	0.0298994	0	0
pyruvic acid	0	0	0	0	0.105192		0	0	0	0	0		0	0	0.153965	0	0
putrescine	0	0	0	0	0		0	0	0	0	0		0	0	0	0	0
p-tolyl glucuronide	0	0	0	0	0		0	0	0	0	0		0	0	0	0	0.0151535
pseudo uridine	0.13704	0	0	-0.0162107	0		0	0	0	0	0.0308777		0	0	0.178889	0	0
proline	0.0870118	0	0	0	0		0.098636	0	0	0	0		0.0660687	0	0	0.000353624	0
pipecolinic acid	0	0	0	0	0		0	0	0	0	-0.201878		0	0	-0.099189	0	0
pimelic acid	0	0	0	0	0		0	0	0	0	0		0	0	0	0	0
phytanic acid	0	0	0	0	0		0	0	0	0	0		0	0	0	0	0
phosphoethanolamine	0.00947606	0	0	0	0.0469897		0	0	0	0	0		0	0	0	0	0
phosphate	0	0	0	0.0419868	0		0	0	0	0	0		0	0	0.00312581	0	0
phenylethylamine	0	0	0	0	-0.0687121		0	0	0	0	0		0	0	0	0	0
phenylalanine	0.144048	0	0	0.101915	0		0.2239	0	0	0	0		0	0	0.234191	0	0
phenylacetic acid	0	0	0	0	0.371086		0	0	0	0	0		0	-0.0808399	0	0	0.0110665
phenaceturic acid	0	0	0	0	0		0	0	0	0	0		0	0	0.072881	0.0115394	0
pentadecanoic acid	0	0	0	0	0		0	0	0	0	0		0	0	0	0	0
pantothenic acid	0	0	0	0	0		0	0	0	0	0		0	0	0	0	0
palmitoleic acid	0	0.348412	0	0	0		0	0.0208364	0	0	0		0	0.343065	0	0	0
palmitic acid	0	0.447196	0	0	0		0	0.469111	0	0	0		0	0.365798	0	0	0
oxoproline	0.174197	0	0	0	0		0	0	0	0.0906287	0		0	0	0.0144978	0.0924349	0.194391
ornithine	0.186774	0	0	0.0444186	0		0.382383	0	0	0	0		0.24918	0	0	0	0
oleic acid	0	0	0	0	0		0	0	0	0	0		0	0.0834327	0	-0.00981405	0
oleamide	0	0	0	0	0		0	0	0	0	0		0	0	0	0	0
octadecanol	0	0	0	0	0		0	0	0	0	-0.0292047		0	0	0.015485	0	0
nonadecanoic acid	0	0	0	0	0		0	0	0	0	0		0	0.194947	0	0	0
nicotinamide	0	0	0	0	0		0	0	0	0	0		0	0	0	0.00782683	0
N-acetylglycine	0	0	0	0	-0.106824		0	0	0	0	0		0	0	0.127483	0	0
N-acetyl-D-galactosamine	0	0	0	0	0		0	0	0	0	0		0	0	0.0883005	0	0
myristic acid	0	0.218053	0	0	0		0	0	0	0	0		0	0.329016	0	0	0
myo-inositol	0.0735124	0	0	0	0		0	0	0	0	0.0805783		0	0	0.181806	0	0.0865257
methionine sulfoxide	0	0	0.460928	0	0		0	0	0	0.452437	0		0	0	0	0.305158	0
methionine	0.209187	0	0	0	0		0.114053	0	0	0	0		0.0534361	0	0.0785445	0	0
methanolphosphate	0	0	0	0.275184	0		0	0	0	0	0		0	0	0	0	0
mannose	0	0	0	0.0966489	0		0	0	0	0	0		0	0	0.00995161	0.0479334	0.253366
malonic acid	0	0	0	0	0		0	0	0	0	0		0	0	0	0	0
malic acid	0	0	0	-0.00957771	0		0	0	0	0	0.170074		0	0	0.117706	0.109703	0
maleimide	0	0	0	0.0993171	0		0	0	0	0	0		0	0	0	0.0061641	0
lyxitol	0.171834	0	0	0	0		0	0	0.488084	0	0		0.0168601	0.00442943	0	0	-0.167119
lysine	0.2146	0	0	0.0403589	0		0.395903	0	0	0	0		0.0491799	0	0	0	0
linoleic acid	0	0.302772	0	0	0		0	0.0720479	0	0	0		0	0.268234	0	0.0463917	0
lignoceric acid	0	0	0	0	0		0	0	0	0	0		0	0	0.0204821	0	0
leucine	0.145132	0	0	0.148192	0		0.258501	0	0	0	0		0	0.081322	0	0	-0.268391
lactose	0	0	0	-0.385855	0		0	0	0	0	0.448299		0	0	0.281462	0	-0.0453007
lactitol	0	0	0	-0.322267	0		0	0	0	0	0.414156		0	0	0.25806	0	-0.00703886
lactic acid	0	0	0	0.0359575	0		0	0	0	0	0		0	0	0.0386255	0	0
kynurenine	0.0472199	0	0	0	0.0195122		0	0	0	0	0		0	0	0.00137139	0	-0.0910986
isothreonic acid	0	0	0	0	0		0	0	0.184283	0.0102892	0		0	0	0	0.0664803	-0.0154159
isoribose	0	0	0	0	0		0	0	0	0	0		0	0	0	0.0216105	0.0381887
isopentadecanoic acid	0	0	0	0	0		0	0	0	0	0		0	0	0	-0.0767799	0
isoleucine	0.242257	0	0	0	0		0.369933	0	0	0	0		0	0.0445199	0	0	-0.308823
isoheptadecanoic acid	0	0.404191	0	0	0		0	0.570372	0	0	0		0	0.347136	0	0	0
isocitric acid	0.142795	0	0	-0.158022	0		0	0	0	0	0.120342		0.261783	0	0	0	-0.0738992
inositol-4-monophosphate	0	0	0	0	0		0	0	0	0	0		0	0	0	0	0
inosine	0	0	0	0	0		0	0	0	0	0		0	0	0	0	0
indoxyl sulfate	0	0	0	0	0.122336		0	0	0.460652	0	0		0	0	0.104168	0	0.0518884
indole-3-propionic acid	0	0	0	0	0		0	0	0	0	0		0.103079	0	0	0	0
indole-3-lactate	0	0	0	0	0		0	0	0	0	0.0656325		0	-0.0254464	0.0911043	0.047322	0
indole-3-acetate	0.0617449	0	0	0	0		0	0	0	0	0		0	-0.0501762	0	0	0
hydrocinnamic acid	0	0	0	0	0.368002		0	0	0	0	0		0	-0.233813	0	0.0156157	0
homoserine	0.0296167	0	0	0	0		0	0	0	0	0		0	0	0	0.0173236	0
histidine	0.0214377	0	0	0	0		0	0	0	-0.0862559	0		0	0	0.014582	-0.157949	0.0334242
hippuric acid	0	0	0	0	0.353762		0	0	0	0.0750263	0		0.0827651	0	0	0.0422139	-0.0907837
heptadecanoic acid	0	0.440893	0	0	0		0	0.601799	0	0	0		0	0.354031	0	0	0
guanosine	0	0	0	0	0		0	0	0	0	0		0	0	0	0	0
glycolic acid	0.0488477	0	0	0	0		0	0	0	0	0.0570978		0	0	0.133278	0	0.0958739
glycine	0.0532528	0	0	-0.237173	-0.112151		0	0	0	0	0		0.190157	0	0	0	0
glycerol-alpha-phosphate	0	0	0.375677	0	0		0.0597457	0	0	0.120557	0		0	0	0	0.214323	0
glycerol-3-galactoside	0	0	0	0	0		0	0	0	0	0		0	0.0249612	0	0	0
glycerol	0	0.146157	0	0	0		0	0	0	0	0		0	0.0999739	0	0.00083053	0
glyceric acid	0.128322	0	0	0	0		0	0	0	0.152559	0		0	0	0	0.011798	0
glutaric acid	0	0	0	0.0456762	0		0	0	0	0	0		0	0	0	0	0.0267255
glutamine	0.220386	0	0	0	0		0	0	0	0	0		0.194724	0	0	0	0.0635527
glutamic acid	0.19272	0	0	0	0		0	0	0	0	0.0209301		0.0952196	0	0.00228681	0	0.113661
glucose-1-phosphate	0	0	0	0	0		0	0	0	0	0		0	0	0	0	0
glucose	0.0692456	0	0	0.115952	0		0	0	0	0	0		0	0	0.108061	0.00562673	0.287414
gluconic acid	0	0	0	0	0		0	0	0	0.187222	0.108113		0	0	0	0.27929	0
fumaric acid	0.123818	0	0	0	0		0	0	0	0	0.208286		0	0	0.252269	0.0225273	0
fucose	0	0	0	0	0		0	0	0	0	0.000138912		0	0	0.171874	0	0
fructose	0	0	0.538873	0	0		0	0	0	0.463647	0		0	0	0	0.47258	0
erythrose	0	0	0	0	0		0	0	0	0.00768385	0		0	0	0	0.0725311	0
erythritol	0	0	0	0	0		0	0	0.492988	0	0		0	0	0.0848512	-0.0471441	0
elaidic acid	0	0	0	0	0		0	0	0	0	0		0	0.0427389	-0.0301169	0	0
docosahexaenoic acid	0	0	0	0	0		0	0	0	0.143813	0		0	0	0	0	0
deoxycholic acid	0	0	0	0	0		0	0	0	0	0		0	0	0	0	0
dehydroabietic acid	0	0	0	0	0		0	0	0	0	0		0	0	0	0	0
cytosin	0	0	0	0	0		0	0	0	0	0		0	0	0.00384258	0	0
cystine	0	0	0	0.0565472	-0.0976408		0	0	0	0	0		0	0	0	0.201452	0
cysteine-glycine	0	0	0	0	0		0	0	0	0	0		0	0.149021	0	0	0.0123659
cysteine	0	0	0	0	0		0	0	0	0.163904	0		0	0	0	0.209508	0
creatinine	0.112627	0	0	0	0		0	0	0	0	0.0142717		0.0301387	0	0	0	-0.0478904
conduritol-beta-epoxide	0.00520257	0	0	0.0498487	0		0	0	0	0	0		0	0	0	0	0.0271881
citrulline	0.232787	0	0	0	0		0.259606	0	0	0	0		0.247992	0	0	0	0
citric acid	0.16862	0	0	-0.193571	0		0	0	0	0	0.00149198		0.3147	0	0	0	-0.0965106
citramalic acid	0	0	0	0	0.0396241		0	0	0	0.146318	0		0	0	0	0.0888329	0
cholic acid	0	0	0	0	0		0	0	0	0	0		0	0	0	0	0
cholesterol	0	0	0	0.123042	0		0	0	0	0	0		0	0	0	0	0
cellobiose	0	0	0	-0.373534	0		0	0	0	-0.0111559	0.43993		0	0	0.286446	-0.109263	-0.0123155
catechol	0	0	0	0	0.453195		0	0	0	0	0		0	-0.12686	0	0	-0.0197113
beta-glycerolphosphate	0.0284908	0	0	0	0		0	0	0.20417	0	0		0	0	0	0	0
beta-alanine	0	0	0	0	0		0	0	0	0	0		0	0	0.035016	0	0
benzoic acid	0	0	0	0	0		0	0	0	0.31684	0		0	0	0	0.276075	-0.0148115
behenic acid	0	0	0	0.00231909	0		0	0	0	0	0		0	0.0150457	0	0	0
aspartic acid	0.196491	0	0	0	0		0	0	0	0	0.0315492		0.184622	0	0	0	0.0385788
asparagine	0.240978	0	0	0	0		0.268856	0	0	0	0		0.333951	0	0	0	0
arachidonic acid	0	0	0	0	0		0	0	0	0.0429959	0		0	0.086461	0	0.123066	0
arachidic acid	0	0	0	0	0		0	0	0	0	0		0	0	0	0	0
aminomalonate	0.109932	0	0	-0.0656918	-0.04446		0	0	0	0	0		0.229535	0	0	0	0.0465308
alpha-ketoglutarate	0.0864567	0	0	0	0		0	0	0	-0.13333	0.110253		0	0	0.276661	0	0.209249
allantoic acid	0.221437	0	0	0	0		0.187808	0	0	0	0		0.260902	0	0	0	-0.138608
alanine	0.137266	0	0	0	0		0	0	0	0	0		0.150271	0	0	0	0
adipic acid	0	0	0	0	0		0	0	0	0	0		0	0	0	0	0
aconitic acid	0.122529	0	0	-0.0403143	0		0	0	0	0	0.185025		0	0	0.128587	0	-0.0655432
9-myristoleate	0	0	0	0	0		0	0	0	0	0		0	0.253307	0	0	0
5-aminovaleric acid	0.070412	0	0	0	0		0	0	0	0	0		0	0	0	0	0.420229
4-hydroxyphenylacetic acid	0	0	0	0	0		0	0	0	0	0		0	0	0	0	0
4-hydroxybutyric acid	0	0	0	0	0.313605		0	0	0	0.185898	0		0	0	0	0.0698754	0
4-aminobutyric acid	0	0	0	0	0		0	0	0	0	0		0	0	0	0	0
3-ureidopropionate	0	0	0	0	0		0	0	0	0	0		0	0	0	0	-0.205763
3-phenyllactic acid	0	0	0	0	0.440032		0	0	0	0	0		0	0	0.106906	0	0
3-hydroxybutyric acid	0	0	0	0	0		0	0	0	0	0		-0.107344	0.0200362	0	0	-0.0758674
3-hydroxy-3-methylglutaric acid	0	0	0	0	0.103699		0	0	0	0	0		0	0	0.0420566	0	0
3-aminoisobutyric acid	0	0	0	0.215362	0		0	0	0	0	0		0	0	0	0	0
3-(4-hydroxyphenyl)propionic acid	0	0	0	0.136284	0		0	0	0	0	0		0	0	0	0	0.337801
2-monopalmitin	0	0	0	0	0		0	0	0	0	0		0	0	0	0	0
2-methylglyceric acid	0	0	0	0	0		0	0	0	0	0		0	0	0	-0.173544	0
2-ketoisovaleric acid	0	0	0	0	0		0	0	0	0	0		0	0	0	0	-0.010034
2-ketoisocaproic acid	0.112456	0	0	0	0.102703		0	0	0	0	0		0	0	0.344738	0	-0.0472787
2-ketoglucose dimethylacetal	0	0	0	0	0		0	0	0	0	0		0	0	0	0.00830114	0
2-hydroxyvaleric acid	0	0	0	0	0		0	0	0	0	0		0	0	0	0	0
2-hydroxyglutaric acid	0	0	0	0	0		0	0	0	0	0		0	0	0	0.0294889	0
2-hydroxybutanoic acid	0	0	0	0	0.0513238		0	0	0	0	0		-0.211713	0	0.11016	0.0220803	0
2-hydroxy-2-methylbutanoic acid	0	0	0	-0.0381066	0		0	0	0	0	0		0	0	0	0	-0.0554111
2-deoxytetronic acid	0	0	0	-0.037479	0		0	0	0	0.0850213	0		0	0	0	0.1387	0
2-deoxypentitol	0	0	0	0	0.0516263		0	0	0	0	0		0	0.0559367	0.0571372	0	0
2-aminobutyric acid	0.0385465	0	0	0	0		0	0	0	0	0		0	0	0.0273969	0.107509	0
1-monostearin	0	0	0	0	0		0	0	0	0	0.286526		0	0	0	0	0
1-monopalmitin	0.00493916	0	0	0	0		0	0	0	0.0299316	0		0	0	0	0.0868597	0
1,5-anhydroglucitol	0	0	0	-0.0463294	0		0	0	0	0	0.066911		0	0	0.0497621	0	0
