# Supplementary material for: Multi-omics integration and immune profiling identify possible causal networks leading to uterine microbiome dysbiosis in dairy cows that develop metritis
Source: Anim Microbiome. 2025 Jan 9;7:4. doi: 10.1186/s42523-024-00366-9 (PMC11716391; doi:10.1186/s42523-024-00366-9)
Supplement: Supplementary file 3 — Supplementary Material 3 [file 42523_2024_366_MOESM3_ESM.xlsx]

## Sheet: Supplemental Table S3
	Uterine Metabolome
	Parturition						Diagnosis
Metabolite	PC1	PC2	PC3	PC4	PC5		PC1	PC2	PC3	PC4	PC5
xylulose	0	0	0	0.101014	0		0	0.0934577	0	0	0
xylose	0	0	0.0310018	0.270238	0		0	0	0	0	0
xylitol	0.0724521	0	0	0	0		0	0.241167	0	0	0
xanthosine	0.0458555	0	0	0	0.0361367		0.0767014	0	0	0	0
xanthine	0	0	0	0	0.0690337		0.00493813	0	0	0	0
valine	0.0431807	0	0	0	0		0.00955199	0	0.141585	0	0
urocanic acid	0	0.0507793	0	0	0		0.0296423	0	0.176463	0	0
uridine	0	0	0	0	0.08386		0.0175325	0	0	0	0
uric acid	0	0	0	0.125403	0		0	0.237852	0	0	0
urea	0	0	0	0	0		0	0	0	0	0
uracil	0.138092	0	0	0	0		0.0645467	0	0	0	0
undecanoic acid	0	0	0	0	-0.0539213		0	0.00659118	0	0	0
UDP GlcNAc	0	0	0	0	0.0200357		0	0.179504	0	0	0
tyrosol	0	0	0.188969	0	0		0	0	0	0	0
tyrosine	0.221883	0	0	0	0		0	0	0.257889	0	0
tryptophol	0	0	0	0.10651	0		0	0	0	0	0
tryptophan	0.210789	0	0	0	0		0.0412836	0	0.0234839	0	0
trehalose	0	0	0	0.286681	0		0	0	0	0	0
trans-4-hydroxyproline	0	0	0	0	0		0	0.17798	0	0	0
tocopherol alpha-	0	0	0	0.0465917	0		0	0	0	0	0
thymine	0	0	0.0692892	0	0		0	0	0	0	0
thymidine	0	0	0	0	0		0	0	0	0	0.0118108
threonine	0.0503895	0	0	0	0		0.0566091	0	0	0	0
threonic acid	0	0.189084	0	0	0		0	0.208076	0	0	0
threitol	0	0.248997	0	0	0		0	0	0	0.235078	0
taurine	0	0	0	0	0		0	0	0	0	0
tagatose	0	0.150886	0	0	0		0	0	0	0	0
sucrose	0	0.124123	0	0	0		0	0	0	0	0
succinic acid	0	0	0.234147	0	0		0	0	0.280295	0	0
succinate semialdehyde	0	0	0	0	0.0028381		0	0	0	0	0
stearic acid	0.0435388	0	0	0	0		0.273363	0	0	0	0
squalene	0	0	0	0	0		0.0731889	0	0	0	0
spermidine	0	0	0	0	0		0.00456664	0	0.0464666	0	0
sorbitol	0	0	0	0	0.061875		0	0.144969	0	0	0
sophorose	0	0	0.00154363	0	0		0	0	0	0	0
serotonin	0	0	0	0	0.0114021		0	0	0.0144993	0	0
serine	0	0	0	0	0.0616486		0.0235493	0	0	0	0
sarcosine	0	0	0	0	-0.038431		0	0	0	0	0
ribulose-5-phosphate	0	0	0	0	0.310597		0	0	0	0	0.418367
ribose-5-phosphate	0	0	0	0	0.207458		0	0.148046	0	0	0
ribose	0	0	0.0351076	0.117583	-0.00288999		0	0	0	0	0
ribonic acid	0	0.287982	0	0	0		0	0.173186	0	0	0
ribitol	0	0.0820655	0	0	0		0.00251337	0	0	0	0
quinolinic acid	0	0.246124	0	0	0		0	0	0	0	0
pyruvic acid	0	0	0	0.00659948	0		0	0	0	0	0
pyrrole-2-carboxylic acid	0	0	0.0601787	0	0		0	0	0	0	0
pyrophosphate	0	0	0	0	0		0	0	0	0	0
putrescine	0	0	0.069942	0	0		0	0	0.156845	0	0
p-tolyl glucuronide	0	0	0	0.170825	0		0	0	0	0.480053	0
pseudo uridine	0	0.126931	0	0	0		0	0	0	0	0
proline	0	-0.0650577	0	0	0		0	0	0	0	0
piperidone	0	0	0.146811	0	0		0.0154772	0	0	0	0
pipecolinic acid	0	0	0.0432398	0	0		0	0	0	0	0
pimelic acid	0	0	0	0.0789269	0		0	0	0	0.177599	0
phytanic acid	0	0	0.060675	0	0		0	0	0.108591	0	0
p-hydroxylphenyllactic acid	0	0	0	0	0		0	0	0	0	0
phosphoethanolamine	0.0106534	0	0	0	0.243827		0	0	0	0	0.0380593
phosphoenolpyruvate	0.0522278	0	0	0	0.175305		0	0	0	0	0
phosphate	0	0	0	0	0		0	0	0	0	0
phenylethylamine	0.00837257	0	0.0274518	0	0		0	0	0	0	0
phenylalanine	0	0	0	-0.202568	0		0	0	0.237212	0	0
phenylacetic acid	0	0	0.289548	0	0		0	0	0.157758	0	0
phenaceturic acid	0	0	0	0.149371	0		0	0.0102662	0	0.30942	0
pentitol	0	0	0	0	0		0	0	0	0	0
pentadecanoic acid	0	0	0	0	0		0.217045	0	0	0	0
parabanic acid	0	0	0	0	0		0	0	0	0	0
pantothenic acid	0	0.254022	0	0	0		0.119839	0	0.010706	0	0
palmitoleic acid	0.172534	0	0	0	0		0.222554	0	0	0	0
palmitic acid	0.159672	0	0	0	0		0.260659	0	0	0	0
oxoproline	0.214137	0	0	0	0		0	0.147306	0	0	0
oxalic acid	0	0	0	0	0		0	0	0	0	0
orotic acid	0	0	0.0354607	0.125783	0		0	0	0	0	0
ornithine	0.13001	0	0	0	0		0.0186756	0	0	0	0
O-phosphoserine	0.141531	0	0	0	0		0	0	0.18014	0	0
oleic acid	0.126038	0	0	0	0		0.214332	0	0	0	0
oleamide	0	0	0	0.0798753	0		0	0	0	0	0
octadecylglycerol	0	0	0	0.0927071	0		0.161683	0	0	0	0
octadecanol	0	0	0	0	0		0.168859	0	0	0	0
O-acetylserine	0	0	0.10424	0	0		0	0	0	0	0
norvaline	0	0	0	0	0		0	0	0.0497191	0	0
nonadecanoic acid	0.0324209	0	0	0	0		0.236207	0	0	0	0
nicotinic acid	0	0	0.198392	0	0		0	0	0.216657	0	0
nicotinamide	0.104531	0	0	0	0.0732755		0	0.241433	0	0	0
n-epsilon-trimethyllysine	0.0241212	0	0	0	0		0	0	0.0385227	0	0
N-carbamoylaspartate	0	0.0543467	0	0	0.0359848		0.0492814	0	0.0215061	0	0
N-acetylornithine	0	0	0	0	0		0	0	0	0	0
N-acetylmannosamine	0	0.235143	0	0	0		0	0	0	0	0
N-acetylglycine	0	0	0.0201113	0	0		0	0	0	0	0
N-acetyl-D-galactosamine	0.0703483	0.0594931	0	0	0		0	0	0	0	0
N-acetylaspartic acid	0	0	0	0	0		0	0	0.055936	0	0
myristic acid	0.143975	0	0	0	0		0.166067	0	0	0	0
myo-inositol	0.131713	0	0	0	0		0	0.27312	0	0	0
Mevalonic acid	0	0	0	0	0		0	0	0	0	0
methylmaleic acid	0	0	0.0663754	0.105089	0		0	0	0	0	0
methionine sulfoxide	0.06163	0	0	0	0		0.049679	0	0	0	0
methionine	0.208767	0	0	0	0		0	0	0	0	0
methanolphosphate	0.153797	0	0	0	0		0	0.0345139	0	-0.0220347	0
melibiose	0	0	0	0	0		0	0	0	0	0
mannose-6-phosphate	0	0	0	0	0.103601		0	0	0	0	0
mannose	0	0	0	0.0959383	0		0	0	0	0	0
maltotriose	0	0	0	0.0249684	0		0	0	0	0	0
maltose	0	0	0	0	0		0	0	0	0	0
malic acid	0.184692	0	0	0	0		0	0	0.108839	0	0
maleimide	0	0	0	0	0		0	0	0.0421058	0	0
lyxitol	0	0.213741	0	0	0		0	0.0659817	0	0	0
lysine	0.18442	0	0	0	0		0	0	0.133335	0	0
lithocholic acid	0	0	0	0	0		0	0	0	0	0
linoleic acid	0	0	0	0	-0.100522		0	0	0	0	0
lignoceric acid	0.0961452	0	0	0	0		0.231673	0	0	0	0
leucine	0.123571	0	0	0	0		0.0110836	0	0.149955	0	0
lauric acid	0	0	0	0	-0.0748149		0	0	0	0	0
lanosterol	0	0	0	0	0		0	0	0	0	0
lactose	0	0	0	0.38166	0		0	0.0011824	0	0.253446	0
lactobionic acid	0	0.108822	0	0	0		0	0	0	0	0
lactitol	0	0	0	0	0		0	0	0	0	0
lactic acid	0	0	0	0	0		0	0.184028	0	0	0
lactamide	0.0852818	0	0	0	-0.0117332		0	0.114298	0	0	0
kynurenine	0	0	0	0	0		0	0	0	0	0
itaconic acid	0	0	0	0	0.0687927		0.0214883	0	0	0	0
isothreonic acid	0	0.354932	0	0	0		0	0.237505	0	0	0
isoribose	0	0	0	0	0		0.0879921	0	0	0	0
isolinoleic acid	0	0	0	0	0		0.0476894	0	0.190723	0	0
isoleucine	0	0	0	0	0		0	0	0	0	0
isoheptadecanoic acid	0	0	0	0	0		0.225258	0	0	0	0
isocitric acid	0	0	0	0.239337	0		0	0.113289	0	0	0
inositol-4-monophosphate	0.180235	0	0	0	0		0.0247831	0	0	0	0
inosine	0	0	0	0	0.0172721		0.0507856	0	0	0	0
indole-3-propionic acid	0	0	0.0410063	0	0		0.0831204	0	0	0	0
indole-3-lactate	0.0140826	0	0.0687883	0	0		0.0480324	0	0.0459587	0	0
indole-3-acetate	0	0	0.192159	0	0		0	0	0	0	0
ile-ile	0	0	0	0	0		0	0	0.280661	0	0
hypoxanthine	0	0	0	0	0.0184007		0.0229549	0	0	0	0
hydroxycarbamate	0	0	0	0	0		0	0	0	0	0
hydrocinnamic acid	0	0	0.339358	0	0		0	0	0	0	0
homoserine	0	0	0	0	0		0	0	0	0	0
histidine	0.216625	0	0	0	0		0	0	0	0	0
hippuric acid	0	0	0	0.247636	0		0	0	0	0.278922	0
heptadecanoic acid	0.192616	0	0	0	0		0.275584	0	0	0	0
guanosine	0.00675686	0	0	0	0.00421349		0.108995	0	0	0	0
guanine	0	0	0	0	0.0638564		0	0	0	0	0
glycyl-proline	0	0	0.104564	0	0		0	0	0.0118212	0	0
glycyl tyrosine	0	0	0	0	0		0	0	0	0	0
glycolic acid	0	0	0.207748	0	-0.0835771		0	0	0.258984	0	0
glycocyamine	0	0	0	0.0903367	0		0	0.120209	0	0	0
glycine	0.182382	0	0	0	0		0	0.130946	0	0	0
glycerol-alpha-phosphate	0	0	0	0	0.199471		0	0	0	0	0
glycerol-3-galactoside	0	0	0	0	0		0	0	0.0447421	0	0
glycerol	0	0	0	0	0		0	0.0436411	0	0	0
glyceric acid	0.0806017	0	0	0.119381	0		0	0.0788757	0	0	0
glutaric acid	0	0	0.0905683	0	0		0.0785457	0	0	0	0
glutamine	0	0	0	0	0		0	0	0	0	0
glutamic acid	0.167117	0	0	0	0		0	0	0.0304459	0	0
glucose-6-phosphate	0	0	0	0	0.374885		0	0	0	0	0.484328
glucose-1-phosphate	0	0.172733	0	0	0		0	0.105182	0	0	0
glucose	0	0	0	0.0711286	0		0	0.0625937	0	0	0
gluconic acid	0.0330931	0	0	0	0		0	0.201042	0	0	0
galactose-6-phosphate	0	0	0	0	0.180669		0	0	0	0	0.124702
galactinol	0	0.168226	0	0	0		0	0	0	0	0
fumaric acid	0.201136	0	0	0	0		0	0	0.210681	0	0
fucose	0.024976	0.0657573	0	0	0		0.0237942	0	0	0	0
fructose-6-phosphate	0	0	0	0	0.343433		0	0	0	0	0.486636
fructose-1-phosphate	0	0	0	0	0.283606		0	0	0	0	0.411918
fructose	0	0.0283674	0	0	0		0	0.129969	0	0	0
ethanolamine	0	0	0	0	0.184347		0	0	0	0	0
ethanol phosphate	0	0	0.207307	0	0		0	0	0	0	0
erythrose	0	0	0	0	0		0	0	0	0	0
erythritol	0	0.262481	0	0	0		0	0.161686	0	0	0
epsilon-caprolactam	0	0	0	0	0		0	0	0	0	0
elaidic acid	0	0	0	0	0		0.0156482	0	0	0	0
docosahexaenoic acid	0	0	0.0293422	0	0		0	0	0	0	0
dihydroxyacetone	0	0	0	0	0		0	0	0	0	0
D-erythro-sphingosine	0.161084	0	0	0	0		0.194313	0	0	0	0
deoxycholic acid	0	0	0.0820513	0	0		0.0948205	0	0	0	0
cytosin	0	0.0372565	0	0	0		0	0	0	0	0.00119955
cytidine	0	0	0	0.201588	0.0557189		0	0.122767	0	0	0
cystine	0.0240235	0	0	0	0		0	0.102788	0	0	0
cysteine-glycine	0	0	0	0	0		0	0	0	0	0
cysteine	0.149024	0	0	0	0		0	0.264667	0	0	0
creatinine	0	0	0	0	-0.0586406		0	0.217734	0	0	0
conduritol-beta-epoxide	0	0	0	0	0		0	0.034898	0	0	0
citrulline	0	0	0	0	0		0	0	0.203798	0	0
citric acid	0	0	0	0.259141	0		0	0.188585	0	0	0
citramalic acid	0	0	0	0	-0.06112		0	0	0	0	0
cis-gondoic acid	0	0	0	0	0		0.230208	0	0	0	0
ciliatine	0	0	0	0.157212	0		0	0.214261	0	0	0
cholic acid	0	0	0	0	-0.104809		0	0	0	0	0
cholesterone	0	0	0	0	0		0.0565838	0	0	0	0
cholesterol	0.0975812	0	0	0	0		0	0	0	0	0
cerotinic acid	0	0	0	0	0		0.119494	0	0	0	0
cellobiose	0	0	0	0.385871	0		0	0	0	0.225508	0
butyrolactam	0	0	0	0	0		0.0740701	0	0	0	0
beta-sitosterol	0	0	0	0	0		0	0	0	0	0
beta-glycerolphosphate	0	0	0	0	0		0	0	0	0	0
beta-glutamic acid	0	0	0	0	0		0	0	0	0	0
beta-gentiobiose	0	0.266834	0	0	0		0	0	0	0	0
beta-alanine	0.0639167	0	0.0202523	0	0		0.158921	0	0	0	0
benzoic acid	0	0	0.130788	0	0		0	0	0.0727349	0.490962	0
behenic acid	0.137057	0	0	0	0		0.264284	0	0	0	0
aspartic acid	0.23787	0	0	0	0		0.0398461	0	0	0	0
asparagine	0.0205816	0	0	0.0698421	0		0	0	0.0820551	0	0
arachidonic acid	0	0	0	0	0		0	0.125688	0	0	0
arachidic acid	0.185547	0	0	0	0		0.259357	0	0	0	0
aminomalonate	0.224216	0	0	0	0		0	0.133321	0	0	0
alpha-ketoglutarate	0	0	0	0.14511	0		0	0	0	0	0
alpha-aminoadipic acid	0.0758931	0	0	0	0		0	0.117497	0	0	0
allantoic acid	0	0.318221	0	0	0		0	0	0	0.0559828	0
alanine-alanine	0	0	0	0	0		0	0	0.275411	0	0
alanine	0.127876	0	0	0	0		0.0306842	0	0.105551	0	0
adipic acid	0	0	0.0374662	0	0		0	0	0	0.235966	0
adenosine-5-monophosphate	0.0471749	0	0	0	0		0	0	0	0	0
adenosine	0	0	0	0	0		0	0	0	0	0
adenine	0	0.0232571	0	0	0.0498785		0	0	0	0	0
aconitic acid	0	0.244379	0	0	0		0	0	0	0	0
5-methoxytryptamine	0	0	0	0	0.0991224		0	0	0.22011	0	0.00733598
5-aminovaleric acid	0	0	0.254823	0	0		0	0	0.154632	0	0
5,6-dihydrouracil	0	0	0.00933431	0	0		0	0	0.11615	0	0
4-hydroxyphenylacetic acid	0	0	0.291937	0	0		0	0	0.126796	0	0
4-hydroxycinnamic acid	0	0	0	0	0		0	0	0	0	0
4-hydroxybutyric acid	0	0	0	0	0		0	0	0	0	0
4-aminobutyric acid	0	0	0	0	0		0.0161297	0	0	0	0
3-ureidopropionate	0	0	0	0	0		0	0	0	0	0
3-phosphoglycerate	0	0	0	0	0.350709		0	0	0.0745435	0	0.408301
3-phenyllactic acid	0	0	0.159913	0	0		0	0	0.134538	0	0
3-hydroxypropionic acid	0	0	0.0275948	-0.0365622	-0.00453178		0	0	0	0	0
3-hydroxypalmitic acid	0	0	0.087723	0	0		0.0445755	0	0	0	0
3-hydroxybutyric acid	0	0	0	0	-0.155524		0	0.00242879	0	0	0
3-hydroxy-3-methylglutaric acid	0	0.0305199	0	0	0		0	0.0443328	0	0	0
3-aminoisobutyric acid	0	0	0.0958926	0	0		0.0340647	0	0	0	0
3-(4-hydroxyphenyl)propionic acid	0	0	0.317056	0	0		0	0	0	0	0
2-picolinic acid	0	0	0.0374732	0	0		0.00241719	0	0	0	0
2-monopalmitin	0	0	0	0	0.236714		0	0	0	0	0
2-monoolein	0	0	0	0.0952704	0		0	0	0	0.239139	0
2-methylglyceric acid	0	0	0	0.0878753	0		0	0	0	0	0
2-ketoisovaleric acid	0	0	0	0	-0.0179683		0	0	0	0	0
2-ketoisocaproic acid	0	-0.0141218	0	0.0122388	0		0	0	0	0	0
2-ketobutyric acid	0	0	0	0	0		0	0	0	0	0
2-ketoadipic acid	0	0	0	0	0		0	0	0	0	0
2-hydroxyvaleric acid	0	0	0	0	0		0	0	0	0	0
2-hydroxyhexanoic acid	0	0	0.166085	0	0		0	0	0	0	0
2-hydroxyglutaric acid	0.0477194	0	0.0207259	0	0		0	0	0.0859361	0	0
2-hydroxybutanoic acid	0	0	0.0215544	0	-0.111734		0	0.0795385	0	0	0
2-deoxytetronic acid	0	0	0.272233	0	0		0	0	0	0	0
2-deoxypentitol	0	0.116972	0	0	0		0	0	0	0	0
2'-deoxyguanosine	0	0	0.170149	0	0		0	0	0	0	0
2-aminobutyric acid	0.112679	0	0	0	0		0.000562748	0	0.192436	0	0
2,8-dihydroxyquinoline	0	0	0.0550627	0.0801091	0		0	0	0	0.191281	0
2,6-diaminopimelic acid	0	0	0.0321463	0	0		0	0	0	0	0
2,5-dihydroxypyrazine	0.0384185	0	0	0	0		0	0	0	0	0
1-monostearin	0	0	0	0	0		0	0.0184976	0	0	0
1-monopalmitin	0	0	0.0397784	0	0		0.000307164	0	0	0	0
1-monoolein	0	0	0	0.119503	0		0	0	0	0	0
1-hexadecanol	0.000117498	0	0.0555831	0	0		0.144565	0	0	0	0
1,5-anhydroglucitol	0	0	0	0.0546122	0		0	0	0	0	0
