# Supplementary material for: Multi-omics integration and immune profiling identify possible causal networks leading to uterine microbiome dysbiosis in dairy cows that develop metritis
Source: Anim Microbiome. 2025 Jan 9;7:4. doi: 10.1186/s42523-024-00366-9 (PMC11716391; doi:10.1186/s42523-024-00366-9)
Supplement: Supplementary file 4 — Supplementary Material 4 [file 42523_2024_366_MOESM4_ESM.xlsx]

## Sheet: Supplemental Table S4
Component	Metritis.Mean	NoMetritis.Mean	P value
PM.PP.PC1	-1.05	1.01	0.0120351
PM.PP.PC2	0.0264853	-0.0254466	0.916852
PM.PP.PC3	-0.54	0.52	0.0024205
PM.PP.PC4	-0.0869513	0.0835414	0.715296
PM.PP.PC5	-0.223311	0.214554	0.222435
PM.D0.PC1	-0.52	0.5	0.0775616
PM.D0.PC2	0.46	-0.44	0.0178906
PM.D0.PC3	0.51	-0.49	0.0151064
PM.D0.PC4	-0.48	0.47	0.0381273
PM.D0.PC5	-0.0919329	0.0883277	0.676537
PM.Dx.PC1	-1.3	1.25	5.89269e-05
PM.Dx.PC2	-0.112267	0.107865	0.713465
PM.Dx.PC3	0.0669434	-0.0643181	0.813951
PM.Dx.PC4	0.149573	-0.143707	0.540687
PM.Dx.PC5	1.24	-1.19	3.48452e-09
UM.D0.PC1	0.691628	-0.664505	0.216506
UM.D0.PC2	0.77	-0.74	0.0238375
UM.D0.PC3	0.377831	-0.363014	0.25572
UM.D0.PC4	-0.66	0.64	0.0189668
UM.D0.PC5	-0.5	0.48	0.0445157
UM.Dx.PC1	0.81	-0.77	0.0933879
UM.Dx.PC2	-2.73	2.63	6.87213e-13
UM.Dx.PC3	1.07	-1.03	0.000496697
UM.Dx.PC4	0.132264	-0.127077	0.51549
UM.Dx.PC5	0.0452986	-0.0435222	0.794932
EC.D0.PC1	0.24	-0.23	0.159274
EC.Dx.PC1	0.99	-0.95	4.88832e-12

## Sheet: Legend
Legend for Supplemental Table S4
EC =	Estimated microbial counts
PM =	Plasma metabolome
UM =	Uterine metabolome
PP =	Prepartum
D0 =	Parturition
Dx =	Diagnosis
PC =	Principal component
