# Supplementary material for: Multi-omics integration and immune profiling identify possible causal networks leading to uterine microbiome dysbiosis in dairy cows that develop metritis
Source: Anim Microbiome. 2025 Jan 9;7:4. doi: 10.1186/s42523-024-00366-9 (PMC11716391; doi:10.1186/s42523-024-00366-9)
Supplement: Supplementary file 5 — Supplementary Material 5 [file 42523_2024_366_MOESM5_ESM.xlsx]

## Sheet: Supplemental Table S5
Index	Node A	Node B	Combined.Proportion	Proportion.AB	Proportion.BA	Estimate	Lower CI	Upper CI
1	IF.Dx.B.cell.CD62LPos	IF.D0.B.cell.CD62LPos	1	0	1	0.8	0.59	0.99
2	UM.D0.PC2	PM.D0.PC3	1	0.189	0.811	0.84	0.53	1.16
3	EC.D0.PC1	PM.PP.PC3	0.998	0	1	-0.53	-0.74	-0.33
4	IF.Dx.PMN.CD62LMFI	IF.Dx.Monocytes.CD62LMFI	0.995	0.0914573	0.908543	0.46	0.27	0.65
5	IF.PP.Monocytes.pct	IF.PP.Live.pct	0.991	0.12109	0.87891	-0.55	-0.73	-0.36
6	PM.D0.PC4	PM.PP.PC3	0.987	0	1	0.65	0.35	0.87
7	EC.Dx.PC1	UM.Dx.PC2	0.987	0.0820669	0.917933	-0.21	-0.29	-0.12
8	IF.Dx.Monocytes.CD62LMFI	IF.D0.Monocytes.CD62LMFI	0.981	0	1	0.48	0.27	0.7
9	IF.D0.IFNy	IF.PP.IFNy	0.969	0	1	0.45	0.23	0.68
10	IF.Dx.Live.pct	IF.D0.Live.pct	0.944	0	1	0.38	0.2	0.57
11	PM.Dx.PC1	IF.Dx.Monocytes.MHC2Pos	0.895	0.615642	0.384358	0.11	0.06	0.19
12	EC.Dx.PC1	IF.Dx.Live.pct	0.877	0.100342	0.899658	-0.46	-0.66	-0.27
13	EC.Dx.PC1	UM.Dx.PC3	0.877	0.200684	0.799316	0.14	0.08	0.22
14	Meta.BWC	Meta.ppBW	0.872	0.334862	0.665138	-0.36	-0.54	-0.21
15	IF.Dx.PMN.CD62LMFI	IF.Dx.PMN.pct	0.871	0.595867	0.404133	-0.39	-0.64	-0.2
16	UM.Dx.PC3	IF.Dx.PMN.pct	0.84	0.417857	0.582143	-1.32	-2.1	-0.59
17	IF.Dx.Singlets.pct	IF.Dx.Live.pct	0.838	0.321002	0.678998	0.36	0.18	0.61
18	IF.Dx.Monocytes.pct	IF.Dx.Singlets.pct	0.838	0.21599	0.78401	0.43	0.23	0.65
19	PM.PP.PC1	IF.PP.Live.pct	0.835	0.348503	0.651497	-1.79	-2.69	-0.97
20	PM.D0.PC2	Meta.BWC	0.84	0	1	-0.75	-1.15	-0.42
21	PM.D0.PC4	IF.PP.Live.pct	0.826	0	1	0.8	0.47	1.25
22	IF.Dx.B.cell.CD62LPos	IF.Dx.Singlets.pct	0.824	0.964806	0.0351942	0.48	0.23	0.77
23	UM.Dx.PC2	PM.Dx.PC5	0.809	0.270705	0.729295	-0.87	-1.36	-0.42
24	PM.D0.PC4	IF.D0.Monocytes.CD62LMFI	0.8	0.85125	0.14875	0.2	0.1	0.3
25	UM.Dx.PC1	PM.Dx.PC5	0.797	0.479297	0.520703	0.8	0.44	1.26
26	PM.PP.PC3	IF.PP.IL.8	0.789	0.505703	0.494297	-0.2	-0.3	-0.11
27	IF.PP.PMN.pct	IF.PP.Live.pct	0.788	0.190355	0.809645	-0.42	-0.65	-0.23
28	IF.Dx.PMN.CD62LMFI	IF.Dx.Monocytes.pct	0.787	0.168996	0.831004	0.4	0.19	0.64
29	PM.PP.PC1	IF.PP.PMN.pct	0.781	0.428937	0.571063	-1.45	-2.13	-0.89
30	PM.Dx.PC1	IF.Dx.Monocytes.pct	0.78	0.371795	0.628205	-1.33	-2.01	-0.73
31	IF.PP.Live.pct	Meta.ppBW	0.765	0	1	-0.33	-0.48	-0.19
32	IF.Dx.Monocytes.MHC2Pos	IF.Dx.Singlets.pct	0.763	0.17038	0.82962	0.43	0.21	0.68
33	IF.PP.Monocytes.pct	Meta.BWC	0.76	0	1	-0.27	-0.46	-0.16
34	UM.D0.PC5	PM.D0.PC1	0.724	0.469613	0.530387	0.27	0.41	0.16
35	EC.Dx.PC1	EC.D0.PC1	0.721	0	1	0.28	0.16	0.5
36	UM.D0.PC5	IF.PP.IFNy	0.704	0	1	-0.81	-1.23	-0.51
37	IF.Dx.B.cell.CD62LPos	IF.Dx.PMN.pct	0.704	0.933239	0.0667614	0.42	0.21	0.7
38	UM.D0.PC5	IF.Dx.PMN.pct	0.695	1	0	0.13	0.21	0.07
39	IF.D0.B.cell.CD62LPos	IF.PP.PMN.pct	0.689	0	1	0.36	0.21	0.58
40	UM.D0.PC4	IF.PP.PMN.pct	0.687	0	1	-1.03	-1.72	-0.53
41	PM.D0.PC2	IF.Dx.PMN.CD62LMFI	0.683	1	0	0.14	0.08	0.23
42	IF.D0.IL.1b	IF.PP.PMN.pct	0.658	0	1	0.36	0.55	0.2
43	PM.D0.PC1	IF.D0.B.cell.CD62LPos	0.65	0.569231	0.430769	0.1	0.06	0.14
44	PM.PP.PC1	Meta.BWC	0.64	0	1	1.34	0.81	2.11
45	PM.Dx.PC5	PM.D0.PC3	0.642	0	1	0.34	0.19	0.55
46	UM.D0.PC2	PM.D0.PC1	0.635	0.198425	0.801575	-0.35	-0.54	-0.2
47	IF.D0.IL.8	IF.PP.IL.8	0.62	0	1	0.31	0.18	0.5
48	UM.Dx.PC2	PM.Dx.PC1	0.62	0.153226	0.846774	0.48	0.25	0.74
49	IF.Dx.PMN.pct	IF.D0.IL.8	0.61	0	1	-0.31	-0.52	-0.18
50	PM.PP.PC3	IF.PP.Live.pct	0.6	0.37	0.63	0.64	0.39	0.96
51	PM.PP.PC3	IF.PP.PMN.pct	0.599	0.39399	0.60601	-0.56	-0.87	-0.35
52	PM.D0.PC3	IF.PP.PMN.pct	0.598	0	1	0.73	0.43	1.17
53	IF.D0.B.cell.CD62LPos	IF.D0.Monocytes.CD62LMFI	0.598	0.172241	0.827759	0.36	0.19	0.55
54	IF.Dx.Monocytes.MHC2Pos	IF.D0.IL.1b	0.598	0	1	-0.26	-0.42	-0.15
55	IF.D0.IFNy	IF.D0.IL.1b	0.595	0.50084	0.49916	0.31	0.2	0.47
56	PM.Dx.PC1	IF.Dx.PMN.CD62LMFI	0.592	0.623311	0.376689	-0.09	-0.16	-0.05
57	PM.D0.PC4	Meta.ppBW	0.586	0	1	0.58	0.37	0.91
58	UM.D0.PC4	IF.Dx.Singlets.pct	0.582	1	0	-0.09	-0.15	-0.05
59	UM.D0.PC5	PM.D0.PC3	0.573	0.474695	0.525305	0.35	0.22	0.53
60	UM.Dx.PC2	IF.D0.IFNy	0.567	0	1	-1.17	-1.99	-0.69
61	PM.D0.PC2	IF.D0.Live.pct	0.562	0.514235	0.485765	0.17	0.1	0.26
62	IF.PP.IL.8	IF.PP.Live.pct	0.561	0.4082	0.5918	-0.38	-0.58	-0.21
63	PM.D0.PC2	IF.D0.IL.1b	0.542	0.339483	0.660517	0.61	0.37	1.01
64	IF.D0.IFNy	IF.D0.IL.8	0.536	0.298507	0.701493	0.31	0.18	0.52
65	PM.Dx.PC1	IF.D0.IFNy	0.523	0	1	-0.92	-1.49	-0.56
66	UM.Dx.PC2	IF.Dx.Live.pct	0.515	0.380583	0.619417	-1.18	-1.99	-0.67
67	IF.D0.IFNy	IF.PP.Monocytes.pct	0.511	0	1	0.32	0.2	0.51
68	PM.PP.PC1	IF.PP.IFNy	0.509	0.67387	0.32613	-0.08	-0.12	-0.05
69	IF.D0.IFNy	IF.D0.B.cell.CD62LPos	0.509	0.797642	0.202358	-0.29	-0.45	-0.19
70	EC.D0.PC1	IF.Dx.Live.pct	0.5	1	0	-0.16	-0.25	-0.1
71	UM.D0.PC2	PM.Dx.PC1	0.5	1	0	-0.3	-0.52	-0.16
72	PM.D0.PC4	IF.D0.IL.1b	0.498	0.12249	0.87751	-0.55	-0.87	-0.33
73	UM.D0.PC2	Meta.BWC	0.52	0	1	-1	-1.74	-0.55
74	EC.D0.PC1	UM.D0.PC4	0.487	0.219713	0.780287	-0.15	-0.26	-0.09
75	UM.Dx.PC2	IF.D0.Monocytes.CD62LMFI	0.482	0	1	1.09	0.67	1.79
76	EC.Dx.PC1	PM.Dx.PC1	0.481	0.403326	0.596674	-0.13	-0.23	-0.07
77	IF.Dx.B.cell.CD62LPos	IF.D0.Monocytes.CD62LMFI	0.475	0	1	-0.2	-0.47	0.23
78	UM.Dx.PC2	IF.Dx.PMN.CD62LMFI	0.473	0.64482	0.35518	-0.07	-0.11	-0.04
79	PM.D0.PC3	IF.D0.Live.pct	0.469	0.332623	0.667377	-0.58	-0.92	-0.35
80	IF.PP.IFNy	IF.PP.IL.8	0.467	0.578158	0.421842	0.31	0.19	0.5
81	PM.D0.PC1	Meta.BWC	0.51	0	1	0.95	0.6	1.52
82	UM.Dx.PC1	IF.D0.Monocytes.CD62LMFI	0.464	0	1	1.58	0.83	2.8
83	UM.D0.PC5	PM.D0.PC4	0.455	0.430769	0.569231	0.37	0.21	0.56
84	UM.D0.PC5	IF.Dx.B.cell.CD62LPos	0.45	1	0	0.07	0.04	0.1
85	UM.Dx.PC1	PM.D0.PC1	0.447	0	1	-0.47	-0.73	-0.28
86	IF.Dx.Live.pct	IF.D0.IFNy	0.446	0	1	0.27	0.16	0.46
87	UM.Dx.PC1	IF.D0.IL.1b	0.44	0	1	1.38	0.83	2.26
88	IF.Dx.Monocytes.MHC2Pos	IF.Dx.Monocytes.pct	0.439	0.264237	0.735763	0.32	0.19	0.56
89	UM.Dx.PC2	PM.D0.PC3	0.439	0	1	-0.6	-1.05	-0.33
90	IF.Dx.B.cell.CD62LPos	IF.Dx.Monocytes.CD62LMFI	0.434	0.474654	0.525346	0.21	0.09	0.4
91	PM.Dx.PC5	IF.Dx.B.cell.CD62LPos	0.431	0.215777	0.784223	-0.68	-1.28	-0.39
92	IF.Dx.T.helper.CD62LMFI	IF.Dx.Monocytes.CD62LMFI	0.421	0.774347	0.225653	0.27	0.17	0.44
93	PM.PP.PC1	IF.D0.IL.1b	0.419	1	0	-0.07	-0.12	-0.05
94	PM.PP.PC3	IF.D0.Monocytes.CD62LMFI	0.415	1	0	0.2	0.11	0.3
95	IF.D0.IFNy	IF.PP.PMN.pct	0.412	0	1	-0.31	-0.49	-0.18
96	PM.Dx.PC1	IF.Dx.PMN.pct	0.411	0.294404	0.705596	0.96	0.57	1.6
97	UM.D0.PC4	IF.Dx.Monocytes.MHC2Pos	0.404	1	0	-0.1	-0.16	-0.06
98	PM.D0.PC2	IF.Dx.Monocytes.pct	0.397	1	0	-0.14	-0.23	-0.08
99	IF.D0.IL.1b	IF.D0.Live.pct	0.392	0.482143	0.517857	-0.28	-0.43	-0.17
100	UM.Dx.PC3	IF.Dx.Monocytes.pct	0.392	0.34949	0.65051	1.03	0.6	1.61
101	IF.Dx.Monocytes.CD62LMFI	IF.Dx.Live.pct	0.388	0.739691	0.260309	0.3	0.18	0.51
102	EC.D0.PC1	UM.D0.PC5	0.385	0.724675	0.275325	-0.45	-0.67	-0.27
103	UM.D0.PC5	PM.Dx.PC5	0.378	1	0	-0.26	-0.4	-0.16
104	UM.D0.PC4	PM.D0.PC2	0.377	0.164456	0.835544	-0.45	-0.69	-0.28
105	PM.Dx.PC5	IF.Dx.PMN.CD62LMFI	0.373	0.89008	0.10992	0.12	0.07	0.18
106	EC.D0.PC1	UM.Dx.PC2	0.373	1	0	-0.62	-1.06	-0.36
107	UM.D0.PC4	PM.D0.PC4	0.371	0.854447	0.145553	0.17	0.11	0.25
108	IF.D0.Live.pct	IF.PP.IFNy	0.368	0	1	-0.29	-0.47	-0.19
109	UM.Dx.PC1	IF.Dx.Monocytes.CD62LMFI	0.367	0.776567	0.223433	-0.06	-0.11	-0.03
110	IF.PP.PMN.pct	IF.PP.Monocytes.pct	0.365	0.331507	0.668493	0.37	0.22	0.6
111	EC.Dx.PC1	PM.Dx.PC5	0.364	0.582418	0.417582	0.6	0.31	0.98
112	IF.Dx.PMN.pct	IF.Dx.Singlets.pct	0.359	0.632312	0.367688	-0.29	-0.46	-0.16
113	UM.D0.PC2	IF.D0.IL.8	0.357	0.364146	0.635854	0.86	0.54	1.38
114	IF.D0.IL.8	IF.D0.B.cell.CD62LPos	0.356	0.429775	0.570225	-0.29	-0.47	-0.18
115	PM.Dx.PC5	IF.Dx.Singlets.pct	0.354	0.757062	0.242938	0.12	0.07	0.2
116	IF.Dx.B.cell.CD62LPos	IF.Dx.Monocytes.pct	0.344	0.462209	0.537791	0.28	0.14	0.43
117	IF.Dx.PMN.CD62LMFI	IF.D0.IFNy	0.336	0	1	0.23	0.13	0.4
118	IF.D0.Monocytes.CD62LMFI	IF.PP.Live.pct	0.334	0	1	0.37	0.19	0.71
119	UM.Dx.PC1	IF.Dx.Monocytes.pct	0.329	0.358663	0.641337	1.54	0.85	2.47
120	UM.Dx.PC3	IF.D0.B.cell.CD62LPos	0.328	0	1	-1.1	-2.21	-0.58
121	PM.PP.PC3	Meta.BWC	0.326	0	1	0.47	0.32	0.68
122	UM.D0.PC2	IF.Dx.Monocytes.MHC2Pos	0.321	1	0	-0.07	-0.13	0.07
123	IF.D0.IFNy	IF.PP.IL.8	0.318	0	1	-0.27	-0.4	-0.17
124	PM.Dx.PC5	IF.Dx.T.helper.CD62LMFI	0.318	0.345912	0.654088	0.58	0.35	0.85
125	UM.Dx.PC2	IF.Dx.T.helper.CD62LMFI	0.317	0.697161	0.302839	-0.08	-0.13	-0.05
126	UM.D0.PC5	Meta.BWC	0.29	0	1	0.73	0.47	1.17
127	IF.D0.IFNy	IF.D0.Monocytes.CD62LMFI	0.315	0.67619	0.32381	0.27	0.17	0.42
128	UM.D0.PC5	IF.Dx.Singlets.pct	0.315	1	0	-0.11	-0.18	-0.06
129	UM.D0.PC4	IF.Dx.PMN.CD62LMFI	0.314	1	0	0.08	0.05	0.15
130	UM.D0.PC5	PM.PP.PC3	0.314	0	1	0.48	0.26	0.74
131	PM.D0.PC4	IF.D0.B.cell.CD62LPos	0.312	0.852564	0.147436	0.14	0.09	0.22
132	IF.Dx.PMN.pct	IF.Dx.Monocytes.pct	0.312	0.512821	0.487179	0.29	0.17	0.51
133	UM.Dx.PC3	IF.Dx.Singlets.pct	0.311	0.643087	0.356913	0.08	0.05	0.15
134	UM.Dx.PC1	IF.Dx.T.helper.CD62LMFI	0.311	0.302251	0.697749	-1.35	-2.1	-0.79
135	EC.D0.PC1	IF.Dx.Monocytes.MHC2Pos	0.306	1	0	0.17	0.1	0.29
136	UM.D0.PC4	PM.Dx.PC1	0.306	1	0	0.3	0.17	0.54
137	UM.D0.PC2	IF.D0.IL.1b	0.303	0.673267	0.326733	0.09	0.05	0.13
138	IF.Dx.PMN.CD62LMFI	IF.Dx.Singlets.pct	0.303	0.630363	0.369637	0.33	0.17	0.54
139	UM.Dx.PC2	IF.Dx.B.cell.CD62LPos	0.302	0.13245	0.86755	-1.24	-2.68	-0.69
140	IF.D0.IL.8	IF.PP.IFNy	0.295	0	1	-0.28	-0.47	-0.17
141	PM.Dx.PC1	PM.D0.PC1	0.291	0	1	0.29	0.17	0.5
142	EC.Dx.PC1	UM.Dx.PC1	0.287	0.101045	0.898955	0.07	0.04	0.12
143	UM.D0.PC5	PM.D0.PC2	0.285	0.508772	0.491228	-0.21	-0.29	-0.14
144	UM.Dx.PC1	IF.D0.IFNy	0.283	0	1	-1.48	-2.64	-0.83
145	UM.D0.PC5	IF.Dx.Monocytes.MHC2Pos	0.282	1	0	0.1	0.06	0.17
146	PM.PP.PC1	IF.PP.IL.8	0.281	0.622776	0.377224	0.07	0.05	0.1
147	EC.D0.PC1	IF.PP.IFNy	0.28	0	1	0.4	0.27	0.62
148	PM.D0.PC1	IF.D0.Live.pct	0.279	0.34767	0.65233	0.79	0.49	1.16
149	PM.D0.PC1	PM.PP.PC3	0.279	0	1	0.54	0.33	0.85
150	EC.D0.PC1	IF.Dx.T.helper.CD62LMFI	0.277	1	0	-0.19	-0.29	-0.11
151	IF.Dx.Monocytes.pct	IF.Dx.Monocytes.CD62LMFI	0.276	0.307971	0.692029	-0.27	-0.46	-0.16
152	PM.D0.PC2	IF.D0.IL.8	0.275	0.632727	0.367273	0.13	0.08	0.18
153	UM.Dx.PC2	PM.D0.PC1	0.273	0	1	0.33	0.21	0.53
154	IF.Dx.Monocytes.MHC2Pos	IF.D0.Live.pct	0.263	0	1	-0.24	-0.41	-0.14
155	IF.Dx.Monocytes.pct	IF.Dx.Live.pct	0.262	0.255725	0.744275	-0.26	-0.45	-0.15
156	EC.Dx.PC1	IF.Dx.Monocytes.CD62LMFI	0.262	0.103053	0.896947	0.34	0.18	0.58
157	PM.D0.PC1	IF.PP.IL.8	0.26	0	1	0.9	0.53	1.46
158	IF.Dx.Monocytes.CD62LMFI	IF.D0.IL.8	0.26	0	1	0.3	0.17	0.47
159	PM.D0.PC2	IF.Dx.B.cell.CD62LPos	0.26	1	0	-0.09	-0.15	-0.05
160	PM.Dx.PC5	IF.D0.Live.pct	0.256	0	1	-0.56	-0.9	-0.33
161	EC.Dx.PC1	IF.D0.IL.1b	0.253	0	1	0.31	0.19	0.52
162	PM.D0.PC3	IF.PP.Live.pct	0.25	0	1	-0.75	-1.29	-0.41
163	PM.PP.PC3	IF.PP.IFNy	0.247	0.404858	0.595142	0.46	0.06	0.75
164	IF.Dx.Singlets.pct	IF.D0.IL.1b	0.247	0	1	-0.25	-0.4	-0.14
165	UM.D0.PC5	IF.Dx.Live.pct	0.247	1	0	0.1	0.07	0.17
166	UM.Dx.PC1	IF.Dx.Singlets.pct	0.247	0.700405	0.299595	0.06	0.03	0.11
167	EC.D0.PC1	IF.Dx.Monocytes.CD62LMFI	0.247	1	0	-0.15	-0.23	-0.09
168	IF.Dx.Monocytes.CD62LMFI	IF.D0.Live.pct	0.245	0	1	-0.25	-0.4	-0.15
169	UM.D0.PC5	IF.D0.Monocytes.CD62LMFI	0.244	0.680328	0.319672	-0.11	-0.19	-0.06
170	UM.D0.PC4	PM.D0.PC3	0.244	0.454918	0.545082	-0.39	-0.65	-0.24
171	PM.PP.PC3	IF.D0.B.cell.CD62LPos	0.243	1	0	0.2	0.12	0.35
172	IF.PP.PMN.pct	Meta.BWC	0.2	0	1	0.26	0.17	0.4
173	PM.PP.PC1	IF.PP.Monocytes.pct	0.239	0.225941	0.774059	1.36	0.85	2.2
174	IF.Dx.PMN.pct	IF.Dx.Monocytes.MHC2Pos	0.238	0.546218	0.453782	0.24	-0.21	0.43
175	PM.D0.PC1	PM.PP.PC1	0.234	0	1	0.19	0.13	0.29
176	PM.D0.PC2	IF.PP.PMN.pct	0.232	0	1	-0.53	-0.9	-0.32
177	IF.Dx.PMN.CD62LMFI	IF.D0.IL.8	0.23	0	1	0.22	-0.24	0.47
178	PM.Dx.PC5	PM.D0.PC1	0.23	0	1	0.2	0.12	0.31
179	UM.Dx.PC2	UM.D0.PC4	0.227	0	1	0.32	-0.39	0.58
180	UM.Dx.PC3	IF.Dx.Monocytes.MHC2Pos	0.226	0.792035	0.207965	-0.08	-0.13	-0.05
181	IF.D0.B.cell.CD62LPos	IF.PP.IFNy	0.225	0	1	-0.29	-0.46	-0.17
182	UM.D0.PC4	IF.D0.IL.1b	0.225	0.448889	0.551111	-0.73	-1.1	-0.47
183	PM.D0.PC2	IF.Dx.Live.pct	0.225	1	0	-0.13	-0.21	-0.08
184	UM.D0.PC5	IF.D0.IFNy	0.224	0.330357	0.669643	-0.71	-1.07	-0.48
185	PM.D0.PC3	IF.Dx.B.cell.CD62LPos	0.223	1	0	0.08	0.04	0.14
186	UM.Dx.PC2	UM.D0.PC5	0.222	0	1	0.45	0.26	0.73
187	IF.Dx.PMN.pct	IF.D0.B.cell.CD62LPos	0.22	0	1	0.34	-0.4	0.64
188	IF.D0.B.cell.CD62LPos	IF.PP.Monocytes.pct	0.219	0	1	0.3	0.18	0.5
189	EC.D0.PC1	PM.Dx.PC5	0.217	1	0	0.34	0.2	0.57
190	IF.PP.IFNy	IF.PP.Live.pct	0.214	0.556075	0.443925	0.26	0.16	0.4
191	PM.D0.PC1	IF.Dx.Monocytes.CD62LMFI	0.214	1	0	0.09	0.05	0.15
192	UM.D0.PC4	PM.Dx.PC5	0.214	1	0	-0.2	-0.31	-0.12
193	PM.D0.PC2	PM.PP.PC3	0.212	0	1	0.31	0.2	0.51
194	UM.D0.PC4	Meta.BWC	0.209	0	1	0.8	0.51	1.36
195	IF.Dx.PMN.CD62LMFI	IF.D0.Monocytes.CD62LMFI	0.209	0	1	0.23	-0.26	0.56
196	IF.Dx.PMN.pct	IF.Dx.Live.pct	0.208	0.331731	0.668269	0.27	0.16	0.44
197	PM.D0.PC2	IF.Dx.PMN.pct	0.205	1	0	-0.14	-0.21	-0.08
198	IF.PP.IFNy	Meta.ppBW	0.202	0	1	0.28	0.19	0.41
199	PM.D0.PC1	IF.Dx.Singlets.pct	0.202	1	0	-0.08	-0.14	-0.05
200	PM.PP.PC3	IF.D0.IL.8	0.201	1	0	-0.17	-0.29	-0.1
201	IF.Dx.T.helper.CD62LMFI	IF.Dx.Singlets.pct	0.201	0.522388	0.477612	0.22	0.14	0.34
202	PM.D0.PC1	IF.Dx.B.cell.CD62LPos	0.201	1	0	-0.05	-0.08	0.05
203	IF.D0.B.cell.CD62LPos	Meta.BWC	0.14	0	1	0.26	0.18	0.41
204	IF.Dx.Singlets.pct	IF.D0.B.cell.CD62LPos	0.195	0	1	0.42	0.18	0.8
205	PM.D0.PC1	IF.D0.IL.8	0.194	0.402062	0.597938	0.7	-0.68	1.13
206	PM.D0.PC3	Meta.ppBW	0.193	0	1	0.56	0.37	0.8
207	UM.Dx.PC1	IF.Dx.Monocytes.MHC2Pos	0.191	0.429319	0.570681	1.43	0.84	2.29
208	UM.Dx.PC3	UM.D0.PC2	0.191	0	1	-0.28	-0.46	-0.17
209	IF.D0.B.cell.CD62LPos	IF.D0.Live.pct	0.19	0.489474	0.510526	0.23	0.16	0.35
210	PM.D0.PC1	IF.Dx.PMN.pct	0.189	1	0	-0.08	-0.13	-0.05
211	PM.D0.PC2	Meta.ppBW	0.188	0	1	0.55	0.34	0.94
212	UM.Dx.PC3	UM.D0.PC5	0.188	0	1	-0.35	-0.56	-0.23
213	IF.Dx.Live.pct	IF.D0.Monocytes.CD62LMFI	0.187	0	1	0.11	-0.37	0.37
214	PM.D0.PC4	PM.PP.PC1	0.187	0	1	-0.13	-0.2	-0.08
215	PM.Dx.PC1	IF.D0.IL.8	0.186	0	1	-0.89	-1.49	0.6
216	UM.D0.PC2	IF.D0.Monocytes.CD62LMFI	0.183	0.42623	0.57377	0.92	0.46	1.67
217	IF.D0.Live.pct	Meta.ppBW	0.182	0	1	0.27	0.17	0.44
218	EC.Dx.PC1	PM.D0.PC3	0.182	0	1	-0.16	-0.27	-0.1
219	UM.Dx.PC2	IF.Dx.Singlets.pct	0.181	0.425414	0.574586	-0.71	-1.72	1.31
220	IF.Dx.T.helper.CD62LMFI	IF.D0.IL.1b	0.18	0	1	-0.28	-0.45	-0.18
221	PM.Dx.PC5	PM.D0.PC2	0.177	0	1	0.3	0.19	0.47
222	IF.D0.IFNy	IF.D0.Live.pct	0.176	0.210227	0.789773	0.24	0.16	0.36
223	PM.Dx.PC5	IF.D0.IL.8	0.176	0	1	0.58	0.31	1.02
224	EC.Dx.PC1	UM.D0.PC4	0.175	0	1	0.11	0.06	0.18
225	PM.Dx.PC5	IF.Dx.Monocytes.CD62LMFI	0.174	0.568966	0.431034	-0.12	-0.22	-0.07
226	UM.Dx.PC2	IF.Dx.Monocytes.MHC2Pos	0.174	0.637931	0.362069	0.07	0.04	0.12
227	UM.Dx.PC1	IF.Dx.PMN.pct	0.172	0.488372	0.511628	0.71	-1.47	2.01
228	EC.Dx.PC1	IF.D0.IFNy	0.17	0	1	0.27	-0.38	0.5
229	IF.D0.Monocytes.CD62LMFI	IF.D0.Live.pct	0.169	0.39645	0.60355	0.2	0.13	0.31
230	PM.D0.PC4	IF.D0.IFNy	0.169	0.461538	0.538462	-0.45	-0.73	-0.3
231	EC.D0.PC1	UM.D0.PC2	0.169	0.502959	0.497041	-0.47	-0.82	-0.29
232	EC.Dx.PC1	IF.Dx.Monocytes.MHC2Pos	0.163	0.613497	0.386503	-0.17	-0.31	0.16
233	IF.Dx.T.helper.CD62LMFI	IF.Dx.Monocytes.MHC2Pos	0.162	0.5	0.5	0.2	-0.12	0.32
234	EC.D0.PC1	Meta.ppBW	0.159	0	1	-0.39	-0.67	-0.24
235	PM.Dx.PC5	IF.D0.IL.1b	0.159	0	1	0.5	-0.52	1.04
236	EC.D0.PC1	IF.Dx.PMN.CD62LMFI	0.158	1	0	-0.12	-0.21	-0.07
237	PM.Dx.PC5	PM.D0.PC4	0.158	0	1	-0.24	-0.38	-0.14
238	PM.Dx.PC1	PM.D0.PC3	0.157	0	1	-0.38	-0.69	0.42
239	UM.Dx.PC1	IF.Dx.Live.pct	0.155	0.509677	0.490323	-0.05	-0.09	-0.03
240	PM.D0.PC2	IF.PP.IL.8	0.154	0	1	-0.48	-0.76	-0.32
241	PM.PP.PC1	IF.D0.B.cell.CD62LPos	0.154	1	0	0.06	-0.05	0.1
242	IF.Dx.T.helper.CD62LMFI	IF.D0.IL.8	0.154	0	1	-0.28	-0.42	-0.2
243	PM.Dx.PC1	PM.D0.PC2	0.154	0	1	-0.4	-0.62	-0.25
244	UM.Dx.PC2	PM.D0.PC4	0.154	0	1	0.42	0.25	0.63
245	PM.D0.PC3	Meta.BWC	0.11	0	1	-0.43	-1.02	0.59
246	IF.Dx.Monocytes.pct	IF.D0.Monocytes.CD62LMFI	0.151	0	1	-0.08	-0.38	0.42
247	IF.Dx.Live.pct	IF.D0.B.cell.CD62LPos	0.149	0	1	0.08	-0.55	0.59
248	UM.Dx.PC2	IF.Dx.Monocytes.pct	0.149	0.389262	0.610738	-1.07	-1.78	0.41
249	IF.Dx.Singlets.pct	IF.D0.IL.8	0.148	0	1	0.26	-0.17	0.45
250	UM.D0.PC2	IF.D0.Live.pct	0.145	0.489655	0.510345	0.27	-1.14	0.87
251	IF.Dx.B.cell.CD62LPos	IF.Dx.Live.pct	0.144	0.465278	0.534722	0.02	-0.28	0.25
252	UM.Dx.PC3	IF.Dx.PMN.CD62LMFI	0.144	0.541667	0.458333	-0.04	-0.1	0.07
253	UM.Dx.PC1	PM.Dx.PC1	0.144	0.291667	0.708333	-0.41	-0.72	-0.24
254	UM.Dx.PC3	UM.D0.PC4	0.144	0	1	-0.29	-0.53	-0.18
255	IF.PP.IFNy	Meta.BWC	0.16	0	1	-0.25	-0.4	0.24
256	IF.Dx.Monocytes.pct	IF.D0.B.cell.CD62LPos	0.143	0	1	0.11	-0.57	0.54
257	UM.Dx.PC2	IF.D0.IL.1b	0.143	0	1	-0.64	-1.51	1.15
258	PM.D0.PC1	IF.D0.Monocytes.CD62LMFI	0.142	0.570423	0.429577	0.08	-0.06	0.14
259	PM.Dx.PC1	IF.Dx.Monocytes.CD62LMFI	0.14	0.307143	0.692857	0.63	-1.16	1.37
260	IF.Dx.PMN.CD62LMFI	IF.Dx.Live.pct	0.139	0.23741	0.76259	0.2	0.13	0.36
261	UM.D0.PC4	PM.PP.PC1	0.139	0	1	0.17	-0.16	0.29
262	UM.Dx.PC1	PM.D0.PC3	0.139	0	1	-0.61	-1.18	0.43
263	UM.Dx.PC2	UM.D0.PC2	0.139	0	1	-0.31	-0.64	0.34
264	UM.Dx.PC2	IF.Dx.Monocytes.CD62LMFI	0.138	0.268116	0.731884	-0.96	-1.44	0.89
265	EC.D0.PC1	IF.D0.B.cell.CD62LPos	0.137	0.372263	0.627737	0.35	0.23	0.54
266	UM.Dx.PC2	PM.D0.PC2	0.136	0	1	-0.5	-0.88	-0.32
267	PM.D0.PC2	IF.PP.Live.pct	0.134	0	1	0.55	0.36	0.9
268	IF.D0.Live.pct	IF.PP.IL.8	0.134	0	1	-0.24	-0.43	0.23
269	EC.D0.PC1	IF.D0.Live.pct	0.134	0.320896	0.679104	-0.37	-0.6	-0.25
270	IF.Dx.Singlets.pct	IF.D0.Monocytes.CD62LMFI	0.134	0	1	-0.24	-0.44	-0.11
271	UM.D0.PC2	IF.D0.B.cell.CD62LPos	0.134	0.626866	0.373134	-0.07	-0.12	0.05
272	UM.D0.PC5	IF.D0.IL.1b	0.133	0.43609	0.56391	0.59	0.39	0.85
273	PM.Dx.PC5	IF.Dx.Live.pct	0.132	0.333333	0.666667	-0.59	-0.93	-0.33
274	PM.Dx.PC1	IF.D0.B.cell.CD62LPos	0.131	0	1	0.87	-0.36	1.44
275	IF.Dx.Monocytes.pct	IF.D0.IL.8	0.131	0	1	0.16	-0.43	0.34
276	PM.D0.PC1	IF.Dx.Monocytes.pct	0.131	1	0	-0.07	-0.14	0.08
277	IF.Dx.PMN.pct	IF.D0.Monocytes.CD62LMFI	0.13	0	1	0.26	0.14	0.43
278	UM.D0.PC4	PM.D0.PC1	0.128	0.4375	0.5625	0.23	0.14	0.4
279	IF.D0.IL.1b	Meta.ppBW	0.127	0	1	-0.18	-0.49	0.35
280	IF.D0.IL.1b	IF.D0.Monocytes.CD62LMFI	0.127	0.866142	0.133858	0.25	0.17	0.38
281	IF.Dx.Monocytes.pct	IF.D0.IL.1b	0.127	0	1	-0.22	-0.39	-0.12
282	PM.Dx.PC5	IF.Dx.Monocytes.MHC2Pos	0.126	0.603175	0.396825	-0.09	-0.17	0.15
283	EC.D0.PC1	PM.PP.PC1	0.126	0	1	0.09	0.06	0.16
284	IF.PP.PMN.pct	Meta.ppBW	0.125	0	1	0.28	0.18	0.46
285	PM.D0.PC2	IF.D0.Monocytes.CD62LMFI	0.125	0.72	0.28	0.08	-0.14	0.2
286	PM.PP.PC3	IF.D0.IL.1b	0.124	1	0	0.16	0.1	0.27
287	IF.D0.B.cell.CD62LPos	IF.PP.IL.8	0.123	0	1	-0.26	-0.47	0.2
288	UM.Dx.PC3	IF.D0.Monocytes.CD62LMFI	0.123	0	1	0.55	-1.14	1.39
289	PM.D0.PC3	IF.D0.IL.1b	0.123	0.479675	0.520325	0.48	-0.51	0.9
290	UM.D0.PC5	IF.D0.IL.8	0.122	0.270492	0.729508	-0.55	-0.98	0.61
291	PM.D0.PC4	IF.Dx.Monocytes.MHC2Pos	0.121	1	0	0.1	0.06	0.17
292	IF.Dx.T.helper.CD62LMFI	IF.Dx.B.cell.CD62LPos	0.121	0.677686	0.322314	0.16	0.09	0.28
293	UM.Dx.PC1	IF.D0.IL.8	0.12	0	1	1.33	-1.03	2.31
294	IF.Dx.Singlets.pct	IF.D0.IFNy	0.12	0	1	0.25	0.11	0.48
295	UM.D0.PC2	PM.D0.PC2	0.12	0.716667	0.283333	-0.12	-0.2	0.15
296	PM.D0.PC2	IF.D0.B.cell.CD62LPos	0.119	0.546218	0.453782	-0.11	-0.19	0.01
297	IF.Dx.Monocytes.CD62LMFI	IF.D0.IFNy	0.118	0	1	-0.1	-0.4	0.3
298	UM.Dx.PC2	IF.Dx.PMN.pct	0.118	0.483051	0.516949	-0.54	-1.71	1.56
299	UM.Dx.PC3	IF.Dx.T.helper.CD62LMFI	0.118	0.483051	0.516949	0.27	-1.15	1.09
300	UM.D0.PC2	PM.Dx.PC5	0.118	1	0	-0.03	-0.27	0.28
301	PM.D0.PC2	IF.D0.IFNy	0.116	0.267241	0.732759	0.46	0.28	0.74
302	IF.Dx.Monocytes.CD62LMFI	IF.Dx.Singlets.pct	0.116	0.508621	0.491379	-0.06	-0.36	0.38
303	EC.D0.PC1	IF.Dx.PMN.pct	0.113	1	0	0.13	0.05	0.2
304	UM.Dx.PC1	UM.D0.PC4	0.113	0	1	-0.37	-0.88	0.41
305	UM.D0.PC2	IF.PP.PMN.pct	0.112	0	1	-0.75	-1.46	0.92
306	PM.D0.PC2	IF.PP.IFNy	0.112	0	1	0.47	0.31	0.74
307	PM.PP.PC1	IF.D0.IL.8	0.112	1	0	-0.06	-0.09	-0.04
308	EC.Dx.PC1	IF.D0.IL.8	0.11	0	1	0.28	0.18	0.45
309	PM.D0.PC1	IF.Dx.Live.pct	0.11	1	0	0.07	-0.07	0.13
310	PM.D0.PC2	IF.Dx.Singlets.pct	0.11	1	0	-0.06	-0.16	0.13
311	PM.D0.PC2	IF.Dx.Monocytes.MHC2Pos	0.11	1	0	0.04	-0.17	0.19
312	UM.D0.PC2	IF.Dx.T.helper.CD62LMFI	0.11	1	0	0.08	-0.06	0.14
313	UM.D0.PC2	IF.PP.IL.8	0.109	0	1	-0.81	-1.31	-0.51
314	IF.Dx.Singlets.pct	IF.D0.Live.pct	0.109	0	1	0.17	-0.22	0.3
315	EC.Dx.PC1	IF.D0.B.cell.CD62LPos	0.109	0	1	-0.38	-0.88	-0.18
316	PM.D0.PC1	IF.D0.IFNy	0.109	0.348624	0.651376	0.64	-0.71	1.01
317	IF.Dx.B.cell.CD62LPos	IF.Dx.PMN.CD62LMFI	0.109	0.614679	0.385321	0.03	-0.42	0.62
318	IF.Dx.T.helper.CD62LMFI	IF.D0.IFNy	0.108	0	1	0.29	0.17	0.46
319	EC.Dx.PC1	IF.Dx.Monocytes.pct	0.108	0.712963	0.287037	0.16	0.1	0.26
320	IF.D0.IL.8	IF.PP.Live.pct	0.107	0	1	-0.12	-0.42	0.38
321	PM.PP.PC3	IF.PP.Monocytes.pct	0.107	0.102804	0.897196	-0.54	-0.87	0.07
322	IF.PP.IL.8	IF.PP.PMN.pct	0.107	0.635514	0.364486	0.24	0.15	0.38
323	PM.D0.PC1	IF.Dx.PMN.CD62LMFI	0.107	1	0	0.05	-0.07	0.11
324	IF.Dx.PMN.CD62LMFI	IF.Dx.Monocytes.MHC2Pos	0.106	0.509434	0.490566	0	-0.37	0.33
325	IF.Dx.T.helper.CD62LMFI	IF.Dx.PMN.CD62LMFI	0.106	0.358491	0.641509	0.29	0.2	0.47
326	IF.D0.IFNy	IF.PP.Live.pct	0.105	0	1	-0.33	-0.55	-0.17
327	PM.D0.PC4	IF.PP.Monocytes.pct	0.105	0	1	-0.56	-0.88	-0.35
328	IF.Dx.T.helper.CD62LMFI	IF.D0.Live.pct	0.105	0	1	0.23	-0.26	0.39
329	UM.D0.PC4	IF.D0.IFNy	0.105	0.447619	0.552381	-0.64	-1.08	0.54
330	IF.Dx.Monocytes.MHC2Pos	IF.Dx.Live.pct	0.105	0.619048	0.380952	0.28	0.16	0.48
331	PM.D0.PC3	IF.Dx.PMN.CD62LMFI	0.105	1	0	-0.03	-0.17	0.14
332	PM.Dx.PC5	IF.D0.IFNy	0.104	0	1	-0.03	-0.82	0.82
333	PM.D0.PC4	Meta.BWC	0.08	0	1	-0.47	-0.67	-0.35
334	PM.D0.PC1	IF.PP.Monocytes.pct	0.103	0	1	0.8	-0.68	1.38
335	PM.D0.PC3	IF.D0.B.cell.CD62LPos	0.103	0.728155	0.271845	-0.1	-0.15	0.11
336	UM.D0.PC5	IF.Dx.Monocytes.pct	0.103	1	0	-0.1	-0.17	-0.06
337	EC.D0.PC1	PM.D0.PC1	0.103	0.834951	0.165049	-0.41	-0.77	0.51
338	UM.D0.PC5	PM.Dx.PC1	0.103	1	0	0.33	0.2	0.52
339	IF.Dx.T.helper.CD62LMFI	IF.Dx.Monocytes.pct	0.102	0.470588	0.529412	0.29	0.2	0.52
340	IF.Dx.Monocytes.MHC2Pos	IF.D0.IFNy	0.101	0	1	0.22	-0.2	0.4
341	IF.D0.Monocytes.CD62LMFI	Meta.ppBW	0.1	0	1	-0.18	-0.35	0.32
342	UM.Dx.PC1	IF.D0.B.cell.CD62LPos	0.1	0	1	0.06	-2.43	1.88
343	UM.D0.PC2	IF.Dx.Live.pct	0.1	1	0	0.05	-0.06	0.09
344	UM.D0.PC5	IF.Dx.PMN.CD62LMFI	0.1	1	0	-0.07	-0.14	0.08
345	UM.D0.PC5	IF.D0.Live.pct	0.099	0.414141	0.585859	0.51	-0.7	1.09
346	PM.PP.PC1	IF.D0.IFNy	0.099	1	0	0.06	-0.05	0.11
347	UM.D0.PC4	IF.Dx.PMN.pct	0.099	1	0	0.04	-0.11	0.12
348	UM.Dx.PC1	IF.Dx.B.cell.CD62LPos	0.099	0.525253	0.474747	0.03	-0.03	0.07
349	PM.D0.PC3	IF.PP.Monocytes.pct	0.098	0	1	-0.63	-1.02	-0.39
350	IF.Dx.PMN.pct	IF.Dx.Monocytes.CD62LMFI	0.098	0.438776	0.561224	0.08	-0.34	0.47
351	PM.D0.PC3	PM.PP.PC1	0.098	0	1	-0.13	-0.23	0.02
352	PM.Dx.PC1	IF.D0.IL.1b	0.096	0	1	-0.17	-1.16	1.11
353	PM.D0.PC4	IF.D0.IL.8	0.095	0.484211	0.515789	0.49	0.31	0.79
354	UM.Dx.PC3	PM.Dx.PC5	0.095	0.642105	0.357895	0.03	-0.22	0.28
355	UM.Dx.PC2	IF.D0.B.cell.CD62LPos	0.094	0	1	-0.05	-1.55	1.89
356	PM.D0.PC3	IF.D0.IFNy	0.094	0.680851	0.319149	-0.11	-0.18	0.1
357	UM.D0.PC4	IF.Dx.B.cell.CD62LPos	0.094	1	0	-0.05	-0.08	-0.03
358	UM.Dx.PC1	PM.D0.PC4	0.094	0	1	0.51	0.32	0.79
359	IF.PP.Live.pct	Meta.BWC	0.08	0	1	0.17	-0.26	0.39
360	EC.Dx.PC1	IF.D0.Monocytes.CD62LMFI	0.092	0	1	0.23	-0.33	0.55
361	UM.Dx.PC3	PM.D0.PC3	0.092	0	1	-0.08	-0.65	0.56
362	EC.D0.PC1	PM.D0.PC4	0.091	0.747253	0.252747	-0.26	-0.45	0.3
363	EC.D0.PC1	IF.D0.IL.1b	0.09	0.377778	0.622222	0.28	-0.38	0.64
364	PM.D0.PC4	IF.Dx.Live.pct	0.09	1	0	0.1	0.07	0.16
365	IF.Dx.Monocytes.pct	IF.D0.IFNy	0.089	0	1	-0.19	-0.38	0.24
366	PM.D0.PC3	IF.Dx.Singlets.pct	0.089	1	0	-0.09	-0.18	0.1
367	IF.D0.IL.1b	IF.D0.B.cell.CD62LPos	0.088	0.613636	0.386364	-0.19	-0.36	0.24
368	UM.Dx.PC3	IF.Dx.B.cell.CD62LPos	0.088	0.659091	0.340909	0.04	-0.01	0.07
369	UM.D0.PC2	IF.D0.IFNy	0.087	0.390805	0.609195	0	-1.17	0.88
370	UM.D0.PC4	IF.Dx.Live.pct	0.087	1	0	-0.08	-0.13	-0.05
371	EC.Dx.PC1	IF.Dx.B.cell.CD62LPos	0.087	0.643678	0.356322	0.1	-0.02	0.17
372	UM.Dx.PC3	PM.Dx.PC1	0.087	0.666667	0.333333	0.02	-0.34	0.34
373	UM.D0.PC5	Meta.ppBW	0.086	0	1	0.49	-0.62	0.97
374	PM.D0.PC4	IF.PP.IFNy	0.085	0	1	-0.47	-0.68	-0.32
375	IF.Dx.Monocytes.MHC2Pos	IF.Dx.Monocytes.CD62LMFI	0.085	0.305882	0.694118	-0.2	-0.43	0.24
376	EC.Dx.PC1	IF.Dx.T.helper.CD62LMFI	0.085	0.4	0.6	0.29	-0.11	0.48
377	UM.D0.PC5	IF.D0.B.cell.CD62LPos	0.084	0.547619	0.452381	-0.05	-0.15	0.12
378	UM.Dx.PC2	IF.D0.IL.8	0.084	0	1	-0.28	-1.38	1.29
379	PM.Dx.PC1	IF.Dx.B.cell.CD62LPos	0.084	0.238095	0.761905	0.8	-1.24	1.48
380	UM.Dx.PC3	PM.D0.PC4	0.084	0	1	-0.28	-0.48	0.35
381	EC.Dx.PC1	UM.D0.PC2	0.084	0	1	0.08	-0.05	0.15
382	IF.Dx.T.helper.CD62LMFI	IF.Dx.Live.pct	0.083	0.46988	0.53012	0.19	-0.32	0.44
383	IF.Dx.B.cell.CD62LPos	IF.Dx.Monocytes.MHC2Pos	0.083	0.951807	0.0481928	0.15	-0.34	0.43
384	PM.Dx.PC5	IF.Dx.PMN.pct	0.083	0.638554	0.361446	0.08	-0.14	0.17
385	UM.D0.PC4	Meta.ppBW	0.082	0	1	-0.56	-1.24	0.81
386	IF.D0.IL.8	IF.D0.Monocytes.CD62LMFI	0.08	0.4875	0.5125	-0.07	-0.36	0.36
387	EC.D0.PC1	IF.Dx.Singlets.pct	0.08	1	0	-0.12	-0.2	-0.06
388	UM.Dx.PC3	IF.Dx.Monocytes.CD62LMFI	0.08	0.4375	0.5625	0.71	-0.71	1.43
389	UM.D0.PC4	PM.PP.PC3	0.08	0	1	-0.58	-1.21	-0.31
390	IF.D0.Live.pct	IF.PP.Monocytes.pct	0.078	0	1	0.23	-0.3	0.45
391	UM.Dx.PC3	IF.D0.Live.pct	0.078	0	1	0.74	0.35	1.23
392	PM.D0.PC4	IF.Dx.Monocytes.pct	0.078	1	0	-0.09	-0.15	0.07
393	IF.D0.Monocytes.CD62LMFI	IF.PP.Monocytes.pct	0.077	0	1	0.34	0.2	0.55
394	PM.Dx.PC1	IF.Dx.Singlets.pct	0.077	0.545455	0.454545	-0.06	-0.13	0.07
395	IF.Dx.B.cell.CD62LPos	IF.D0.Live.pct	0.076	0	1	0.15	-0.14	0.27
396	PM.Dx.PC5	IF.D0.B.cell.CD62LPos	0.076	0	1	-0.42	-1	1.16
397	PM.Dx.PC5	IF.Dx.Monocytes.pct	0.076	0.578947	0.421053	0.06	-0.12	0.17
398	IF.D0.Live.pct	Meta.BWC	0.075	0	1	-0.29	-0.46	-0.19
399	UM.D0.PC5	IF.PP.PMN.pct	0.075	0	1	-0.37	-0.97	0.93
400	UM.D0.PC4	IF.Dx.T.helper.CD62LMFI	0.074	1	0	0.02	-0.14	0.13
401	EC.D0.PC1	PM.Dx.PC1	0.074	1	0	0.48	-0.36	0.84
402	UM.D0.PC2	Meta.ppBW	0.073	0	1	0.63	-0.79	1.27
403	UM.D0.PC4	IF.PP.IL.8	0.073	0	1	-0.64	-1.06	-0.39
404	IF.Dx.Live.pct	IF.D0.IL.1b	0.073	0	1	-0.18	-0.33	0.21
405	EC.Dx.PC1	IF.Dx.PMN.CD62LMFI	0.073	0.438356	0.561644	0.23	-0.36	0.49
406	PM.D0.PC3	IF.PP.IFNy	0.072	0	1	0.42	-0.58	0.8
407	IF.Dx.B.cell.CD62LPos	IF.D0.IFNy	0.072	0	1	-0.05	-0.21	0.25
408	IF.PP.Monocytes.pct	Meta.ppBW	0.071	0	1	0.25	-0.18	0.46
409	IF.Dx.Monocytes.CD62LMFI	IF.D0.B.cell.CD62LPos	0.071	0	1	-0.1	-0.55	0.34
410	PM.D0.PC4	IF.Dx.PMN.CD62LMFI	0.071	1	0	-0.08	-0.16	0.08
411	UM.D0.PC2	IF.Dx.B.cell.CD62LPos	0.071	1	0	0.01	-0.09	0.07
412	UM.Dx.PC3	PM.D0.PC1	0.071	0	1	0.24	-0.27	0.48
413	IF.Dx.PMN.pct	IF.D0.Live.pct	0.07	0	1	0.21	-0.2	0.41
414	PM.D0.PC3	PM.PP.PC3	0.07	0	1	0.29	-0.24	0.48
415	UM.Dx.PC3	PM.D0.PC2	0.07	0	1	-0.37	-0.62	0.3
416	IF.D0.Live.pct	IF.PP.PMN.pct	0.069	0	1	0.34	0.17	0.63
417	PM.Dx.PC5	IF.D0.Monocytes.CD62LMFI	0.068	0	1	0.48	-0.64	1.09
418	IF.Dx.Monocytes.MHC2Pos	IF.D0.B.cell.CD62LPos	0.068	0	1	0.06	-0.33	0.45
419	IF.Dx.PMN.pct	IF.D0.IFNy	0.068	0	1	0.18	-0.25	0.37
420	EC.Dx.PC1	IF.Dx.Singlets.pct	0.068	0.455882	0.544118	-0.22	-0.47	0.46
421	IF.Dx.T.helper.CD62LMFI	IF.Dx.PMN.pct	0.068	0.676471	0.323529	-0.04	-0.32	0.28
422	EC.Dx.PC1	UM.D0.PC5	0.068	0	1	0.04	-0.13	0.15
423	PM.D0.PC4	IF.PP.PMN.pct	0.067	0	1	-0.17	-0.75	0.66
424	IF.Dx.Monocytes.pct	IF.D0.Live.pct	0.067	0	1	-0.12	-0.34	0.3
425	EC.D0.PC1	UM.Dx.PC3	0.067	1	0	0.26	-0.53	0.69
426	IF.PP.IFNy	IF.PP.Monocytes.pct	0.066	0.333333	0.666667	-0.26	-0.38	-0.17
427	UM.Dx.PC3	IF.D0.IFNy	0.066	0	1	-0.15	-1.45	1.08
428	UM.Dx.PC3	IF.Dx.Live.pct	0.065	0.769231	0.230769	-0.06	-0.11	0.08
429	PM.D0.PC3	IF.Dx.Live.pct	0.064	1	0	0.08	-0.14	0.14
430	IF.D0.IFNy	Meta.ppBW	0.063	0	1	-0.02	-0.38	0.33
431	PM.D0.PC1	IF.PP.Live.pct	0.063	0	1	-0.38	-1.2	1
432	PM.Dx.PC1	IF.D0.Monocytes.CD62LMFI	0.063	0	1	0.58	-1.21	1.26
433	PM.D0.PC2	IF.Dx.Monocytes.CD62LMFI	0.063	1	0	0.01	-0.16	0.17
434	EC.Dx.PC1	PM.D0.PC4	0.063	0	1	0.1	-0.14	0.22
435	IF.D0.IL.1b	IF.PP.Monocytes.pct	0.062	0	1	0.19	-0.31	0.45
436	PM.D0.PC3	IF.D0.Monocytes.CD62LMFI	0.062	0.435484	0.564516	0.38	-0.42	0.72
437	UM.D0.PC4	IF.D0.B.cell.CD62LPos	0.062	0.645161	0.354839	0.06	-0.11	0.12
438	EC.Dx.PC1	IF.Dx.PMN.pct	0.062	0.483871	0.516129	-0.28	-0.59	0.29
439	UM.Dx.PC1	IF.Dx.PMN.CD62LMFI	0.062	0.741935	0.258065	0	-0.07	0.08
440	IF.Dx.Monocytes.MHC2Pos	IF.D0.IL.8	0.061	0	1	-0.18	-0.39	0.27
441	UM.D0.PC4	IF.D0.IL.8	0.061	0.327869	0.672131	-0.29	-1.04	0.82
442	PM.PP.PC3	IF.D0.IFNy	0.061	1	0	-0.04	-0.31	0.2
443	EC.D0.PC1	IF.D0.IFNy	0.061	0.442623	0.557377	0.35	-0.44	0.6
444	IF.Dx.PMN.pct	IF.D0.IL.1b	0.06	0	1	0.19	-0.03	0.3
445	PM.D0.PC1	IF.D0.IL.1b	0.06	0.366667	0.633333	0.51	-0.84	0.95
446	UM.Dx.PC2	IF.D0.Live.pct	0.059	0	1	0.69	-0.8	1.29
447	EC.Dx.PC1	PM.D0.PC1	0.059	0	1	-0.06	-0.15	0.13
448	IF.D0.B.cell.CD62LPos	Meta.ppBW	0.058	0	1	0.01	-0.35	0.29
449	IF.D0.IL.8	IF.PP.PMN.pct	0.058	0	1	0.15	-0.29	0.37
450	PM.D0.PC1	IF.PP.IFNy	0.058	0	1	0.18	-1.13	1.12
451	UM.D0.PC2	PM.D0.PC4	0.058	0.465517	0.534483	-0.34	-0.55	-0.09
452	IF.D0.IFNy	Meta.BWC	0.05	0	1	-0.03	-0.37	0.32
453	EC.D0.PC1	PM.D0.PC2	0.057	0.421053	0.578947	0.19	0.06	0.28
454	EC.Dx.PC1	PM.D0.PC2	0.057	0	1	-0.09	-0.23	0.16
455	PM.D0.PC3	IF.Dx.PMN.pct	0.055	1	0	-0.09	-0.23	0.15
456	UM.Dx.PC1	UM.D0.PC5	0.055	0	1	-0.39	-0.78	0.48
457	UM.D0.PC5	IF.PP.IL.8	0.054	0	1	-0.48	-1.04	0.63
458	IF.Dx.PMN.CD62LMFI	IF.D0.IL.1b	0.054	0	1	-0.16	-0.34	0.22
459	EC.D0.PC1	IF.Dx.B.cell.CD62LPos	0.054	1	0	0.04	-0.11	0.12
460	UM.D0.PC5	IF.PP.Monocytes.pct	0.053	0	1	0.38	-0.83	1.01
461	EC.D0.PC1	IF.Dx.Monocytes.pct	0.053	1	0	-0.07	-0.24	0.17
462	PM.D0.PC1	IF.Dx.Monocytes.MHC2Pos	0.053	1	0	0.05	-0.07	0.11
463	PM.D0.PC1	Meta.ppBW	0.052	0	1	0.6	-0.66	1.01
464	UM.D0.PC2	IF.PP.Monocytes.pct	0.052	0	1	-0.95	-1.77	0.61
465	UM.Dx.PC3	IF.D0.IL.8	0.052	0	1	-0.6	-1.58	0.87
466	PM.D0.PC1	IF.Dx.T.helper.CD62LMFI	0.052	1	0	0.04	-0.12	0.15
467	UM.Dx.PC1	PM.D0.PC2	0.052	0	1	0.58	-0.18	0.93
468	PM.D0.PC2	IF.PP.Monocytes.pct	0.051	0	1	0.47	-0.5	0.83
469	EC.D0.PC1	IF.D0.IL.8	0.051	0.352941	0.647059	-0.33	-0.57	0.42
470	UM.D0.PC2	IF.Dx.PMN.CD62LMFI	0.051	1	0	-0.02	-0.1	0.08
471	PM.D0.PC3	IF.D0.IL.8	0.05	0.34	0.66	0.16	-0.63	0.68
472	UM.D0.PC5	IF.Dx.Monocytes.CD62LMFI	0.05	1	0	0.08	-0.08	0.14
473	IF.D0.IL.1b	Meta.BWC	0.06	0	1	-0.15	-0.38	0.3
474	UM.D0.PC4	IF.PP.Monocytes.pct	0.049	0	1	-0.72	-1.49	0.69
475	PM.D0.PC1	IF.PP.PMN.pct	0.049	0	1	-0.61	-1.28	0.82
476	UM.D0.PC2	IF.PP.IFNy	0.049	0	1	-0.54	-1.14	0.75
477	PM.Dx.PC1	IF.Dx.Live.pct	0.049	0.469388	0.530612	0.31	-0.95	1.17
478	PM.D0.PC3	IF.Dx.Monocytes.MHC2Pos	0.049	1	0	-0.03	-0.17	0.18
479	PM.Dx.PC1	PM.D0.PC4	0.049	0	1	0.06	-0.38	0.44
480	PM.PP.PC3	IF.D0.Live.pct	0.048	1	0	-0.1	-0.24	0.18
481	PM.D0.PC3	IF.Dx.Monocytes.pct	0.048	1	0	-0.07	-0.17	0.13
482	PM.PP.PC1	Meta.ppBW	0.047	0	1	0.57	-1.71	1.37
483	PM.Dx.PC1	IF.D0.Live.pct	0.047	0	1	-0.49	-1.06	0.79
484	UM.D0.PC4	IF.Dx.Monocytes.CD62LMFI	0.047	1	0	0.06	-0.12	0.12
485	PM.D0.PC4	IF.Dx.B.cell.CD62LPos	0.047	1	0	-0.03	-0.09	0.09
486	IF.D0.B.cell.CD62LPos	IF.PP.Live.pct	0.046	0	1	0.1	-0.42	0.47
487	IF.Dx.T.helper.CD62LMFI	IF.D0.Monocytes.CD62LMFI	0.046	0	1	-0.25	-0.49	-0.15
488	PM.D0.PC3	IF.Dx.T.helper.CD62LMFI	0.046	1	0	-0.07	-0.19	0.13
489	IF.PP.IL.8	Meta.BWC	0.04	0	1	0.23	-0.26	0.36
490	UM.D0.PC5	IF.PP.Live.pct	0.045	0	1	-0.6	-1.06	0.52
491	IF.Dx.Monocytes.CD62LMFI	IF.D0.IL.1b	0.045	0	1	-0.18	-0.37	0.19
492	PM.D0.PC4	IF.Dx.Singlets.pct	0.045	1	0	-0.08	-0.14	-0.06
493	PM.D0.PC3	IF.Dx.Monocytes.CD62LMFI	0.044	1	0	0.06	-0.11	0.19
494	PM.D0.PC4	IF.Dx.Monocytes.CD62LMFI	0.044	1	0	0.07	-0.14	0.15
495	EC.D0.PC1	UM.Dx.PC1	0.044	1	0	-0.27	-1.01	1
496	IF.D0.IL.8	IF.PP.Monocytes.pct	0.043	0	1	0.17	-0.31	0.38
497	PM.PP.PC1	IF.D0.Live.pct	0.043	1	0	-0.07	-0.12	-0.05
498	PM.D0.PC4	IF.D0.Live.pct	0.043	0.348837	0.651163	-0.28	-0.6	0.58
499	IF.Dx.PMN.CD62LMFI	IF.D0.B.cell.CD62LPos	0.043	0	1	-0.09	-0.53	0.36
500	UM.Dx.PC3	IF.D0.IL.1b	0.043	0	1	-0.35	-0.96	0.78
501	UM.D0.PC2	IF.Dx.Singlets.pct	0.043	1	0	-0.01	-0.11	0.1
502	EC.D0.PC1	IF.PP.PMN.pct	0.042	0	1	-0.35	-0.64	0.33
503	UM.D0.PC2	IF.Dx.PMN.pct	0.042	1	0	0.06	-0.1	0.1
504	UM.D0.PC5	PM.PP.PC1	0.042	0	1	0.02	-0.19	0.2
505	IF.D0.Monocytes.CD62LMFI	IF.PP.IL.8	0.041	0	1	0.22	0.14	0.42
506	PM.D0.PC4	IF.PP.IL.8	0.041	0	1	-0.19	-0.74	0.55
507	UM.Dx.PC1	IF.D0.Live.pct	0.041	0	1	-0.65	-1.88	1.28
508	IF.Dx.PMN.CD62LMFI	IF.D0.Live.pct	0.04	0	1	0.02	-0.35	0.24
509	PM.PP.PC3	Meta.ppBW	0.039	0	1	-0.07	-0.76	0.61
510	IF.D0.IL.8	IF.D0.IL.1b	0.039	0.538462	0.461538	-0.21	-0.33	0.04
511	UM.D0.PC4	IF.Dx.Monocytes.pct	0.039	1	0	-0.02	-0.11	0.1
512	PM.Dx.PC1	IF.Dx.T.helper.CD62LMFI	0.039	0.435897	0.564103	-0.27	-1.05	0.77
513	EC.D0.PC1	IF.PP.Live.pct	0.038	0	1	0.26	-0.48	0.64
514	IF.Dx.Monocytes.MHC2Pos	IF.D0.Monocytes.CD62LMFI	0.038	0	1	-0.09	-0.39	0.3
515	UM.D0.PC5	IF.Dx.T.helper.CD62LMFI	0.038	1	0	-0.04	-0.16	0.13
516	IF.D0.Monocytes.CD62LMFI	IF.PP.IFNy	0.037	0	1	-0.27	-0.56	0.11
517	PM.D0.PC2	PM.PP.PC1	0.037	0	1	-0.02	-0.18	0.14
518	EC.D0.PC1	PM.D0.PC3	0.037	0.648649	0.351351	-0.27	-0.63	0.25
519	EC.D0.PC1	IF.PP.IL.8	0.036	0	1	0.02	-0.53	0.56
520	PM.PP.PC1	IF.D0.Monocytes.CD62LMFI	0.036	1	0	-0.02	-0.11	0.07
521	PM.D0.PC2	IF.Dx.T.helper.CD62LMFI	0.036	1	0	-0.08	-0.19	0.16
522	UM.D0.PC4	IF.D0.Monocytes.CD62LMFI	0.035	0.571429	0.428571	0.01	-0.1	0.08
523	IF.Dx.B.cell.CD62LPos	IF.D0.IL.8	0.035	0	1	0.07	-0.17	0.21
524	PM.D0.PC4	IF.Dx.PMN.pct	0.035	1	0	-0.08	-0.14	0.1
525	IF.PP.IFNy	IF.PP.PMN.pct	0.034	0.764706	0.235294	0.2	-0.28	0.34
526	PM.D0.PC3	IF.PP.IL.8	0.034	0	1	-0.18	-0.59	0.92
527	IF.D0.IL.1b	IF.PP.IFNy	0.034	0	1	0.15	-0.33	0.41
528	UM.D0.PC4	IF.PP.IFNy	0.034	0	1	-0.33	-1.04	0.64
529	UM.D0.PC2	IF.Dx.Monocytes.pct	0.034	1	0	-0.05	-0.1	0.08
530	IF.Dx.Live.pct	IF.D0.IL.8	0.033	0	1	-0.17	-0.33	0.3
531	UM.Dx.PC1	UM.D0.PC2	0.033	0	1	-0.24	-0.59	0.46
532	IF.D0.IL.8	Meta.BWC	0.04	0	1	0.15	-0.22	0.41
533	UM.D0.PC4	IF.D0.Live.pct	0.031	0.387097	0.612903	0.66	0.39	0.99
534	IF.PP.IL.8	Meta.ppBW	0.029	0	1	-0.24	-0.36	-0.07
535	EC.D0.PC1	IF.PP.Monocytes.pct	0.029	0	1	-0.23	-0.64	0.46
536	IF.D0.IL.1b	IF.PP.Live.pct	0.028	0	1	0.1	-0.37	0.37
537	IF.Dx.B.cell.CD62LPos	IF.D0.IL.1b	0.028	0	1	0.07	-0.15	0.19
538	UM.D0.PC2	PM.PP.PC1	0.028	0	1	-0.16	-0.29	-0.11
539	IF.D0.IL.8	Meta.ppBW	0.027	0	1	-0.06	-0.27	0.26
540	EC.D0.PC1	Meta.BWC	0.02	0	1	0.27	-0.37	0.63
541	UM.D0.PC4	IF.PP.Live.pct	0.027	0	1	0.59	-0.59	0.99
542	UM.D0.PC2	IF.Dx.Monocytes.CD62LMFI	0.026	1	0	0.04	-0.08	0.11
543	PM.D0.PC4	IF.Dx.T.helper.CD62LMFI	0.026	1	0	0.07	-0.12	0.17
544	IF.D0.Monocytes.CD62LMFI	Meta.BWC	0.025	0	1	-0.1	-0.36	0.23
545	IF.D0.IL.8	IF.D0.Live.pct	0.025	0.36	0.64	0.01	-0.25	0.25
546	IF.Dx.T.helper.CD62LMFI	IF.D0.B.cell.CD62LPos	0.024	0	1	-0.19	-0.5	0.31
547	IF.D0.Live.pct	IF.PP.Live.pct	0.023	0	1	0.13	-0.26	0.51
548	UM.D0.PC2	IF.PP.Live.pct	0.023	0	1	-0.87	-1.46	0.77
549	IF.D0.Monocytes.CD62LMFI	IF.PP.PMN.pct	0.022	0	1	-0.13	-0.4	0.36
550	EC.Dx.PC1	IF.D0.Live.pct	0.021	0	1	-0.19	-0.35	0.37
551	EC.D0.PC1	IF.D0.Monocytes.CD62LMFI	0.021	0.571429	0.428571	0.07	-0.19	0.21
552	IF.PP.IL.8	IF.PP.Monocytes.pct	0.018	0.222222	0.777778	0.21	-0.11	0.29
553	IF.D0.IL.1b	IF.PP.IL.8	0.015	0	1	0.24	-0.18	0.59
554	UM.D0.PC2	PM.PP.PC3	0.012	0	1	-0.08	-0.64	0.44

## Sheet: Legend
Legend for Supplemental Table S5
Combined.Proportion =	Proportion of 1,000 permutations two nodes were connected
Proportion.AB =	Proportion of connected nodes where A predicted B
Proportion.BA =	Proportion of connected nodes where B predicted A
Estimate =	Represents the estimate of the node which predicted the other node more than 50% of the times the nodes were connected during the 1,000 permutations
CI =	Confidence Interval of the estimate
EC =	Estimated microbial counts
PM =	Plasma metabolome
UM =	Uterine metabolome
IF =	Immune function
Meta =	Metadata
PP =	Prepartum
D0 =	Parturition
Dx =	Diagnosis
PC =	Principal component
MFI =	Median fluorescence intensity
Pos =	Positive
pct =	Percentage
